# Supplementary material for: Microarray analysis of peripheral blood lymphocytes from ALS patients and the SAFE detection of the KEGG ALS pathway
Source: BMC Med Genomics. 2011 Oct 25;4:74. doi: 10.1186/1755-8794-4-74 (PMC3219589; doi:10.1186/1755-8794-4-74)
Supplement: Additional file 1 — SAM analysis (q < 1%) and LIMMA analysis conducted independently using DS7000. Probe set IDs, gene symbol, GenBank NCBI accession number, fold change (FC) ALS vs. healthy controls, local FDR (q value in %), LIMMA significance p value and q value, and log2 ratios of normalized expression data and gene descriptions are shown. FC >1 signifies higher expression in the ALS group. [file 1755-8794-4-74-S1.XLS]

## Sheet: Sheet1
Probe	Symbol	Accession	FC	SAM qValue (%)	LIMMA pValue	LIMMA qValue	HC1	HC2	HC3	HC4	HC5	HC6	HC7	HC8	HC9	HC10	HC11	ALS1	ALS2	ALS3	ALS4	ALS5	ALS6	ALS7	ALS8	ALS9	ALS10	ALS11	Description
A23P171258	ABCB7	NM_004299	1.30967	0.443823	0.00462618	0.100992	0.315698	0.179101	-0.0704481	0.200733	0.325706	0.0841881	0.234583	0.403825	0.335401	0.301125	0.0205103	0.530768	0.296536	0.249827	0.432151	0.560987	1.04758	1.15959	0.821564	0.410552	0.204171	0.610815	ref|Homo sapiens ATP-binding cassette, sub-family B (MDR/TAP), member 7 (ABCB7), nuclear gene encoding mitochondrial protein, mRNA [NM_004299]
A23P24515	ACAT1	NM_000019	1.51407	0	0.00152275	0.100214	0.3956	0.131163	0.0441309	0.114513	-0.129189	-0.261287	-0.33966	0.30697	-0.209945	0.035423	-0.0747237	-0.0524415	-0.104667	0.252211	0.784136	0.445792	1.11483	1.24205	0.836285	0.135689	0.791401	0.632622	ref|Homo sapiens acetyl-Coenzyme A acetyltransferase 1 (acetoacetyl Coenzyme A thiolase) (ACAT1), nuclear gene encoding mitochondrial protein, mRNA [NM_000019]
A23P69249	ACTL6A	NM_178042	1.52723	0.398135	0.00248726	0.100214	0.934929	0.411401	0.223437	0.477047	-0.0201976	-0.180896	0.163059	0.545792	0.126195	0.15642	-0.317249	0.533857	0.373493	0.272266	0.607816	0.819316	0.96431	1.24121	1.23316	0.678622	0.391482	1.77797	ref|Homo sapiens actin-like 6A (ACTL6A), transcript variant 3, mRNA [NM_178042]
A23P108785	ACTR3	NM_005721	1.55594	0.470838	0.00474166	0.100992	0.287423	0.191096	0.0321964	0.345938	0.103755	0.0318082	-0.0380546	-0.263333	-0.0951423	0.068465	0.00903325	0.047627	-0.0380823	0.0564006	0.440152	0.768807	1.19576	1.15769	1.3781	-0.136767	0.60299	1.21091	ref|Homo sapiens ARP3 actin-related protein 3 homolog (yeast) (ACTR3), mRNA [NM_005721]
A23P162596	ACTR6	NM_022496	1.52041	0.398135	0.00235777	0.100214	0.688357	0.444399	0.233722	0.135842	0.236367	-0.122855	0.208487	0.695533	0.303408	0.468882	-0.00556887	0.119017	0.667899	0.566905	0.799716	0.741188	1.20658	1.24375	1.10808	0.48597	0.543434	1.85633	ref|Homo sapiens ARP6 actin-related protein 6 homolog (yeast) (ACTR6), mRNA [NM_022496]
A23P144677	AF178574	AF178574	1.41715	0.336313	0.00279756	0.100214	0.622807	0.371219	0.198511	0.00129187	-0.124851	-0.104924	0.180458	0.295577	0.092495	0.3935	-0.0250964	0.279976	0.444117	0.275331	0.232131	0.407171	0.772203	0.871706	0.899633	0.613779	0.695405	1.5604	gb|Homo sapiens MSTP146 (MST146) mRNA, complete cds. [AF178574]
A23P428382	AFTPH	NM_203437	1.45451	0	0.0013308	0.100214	0.0144564	-0.19353	-0.141904	-0.246962	0.00874422	-0.0745172	0.0948272	-0.253352	0.0344062	0.15669	0.303579	0.322211	0.176862	0.208998	0.184858	0.274947	0.730362	0.797677	0.660876	0.0485552	0.328072	1.41047	ref|Homo sapiens aftiphilin (AFTPH), transcript variant 1, mRNA [NM_203437]
A24P122862	AFTPH	NM_017657	1.45218	0	0.00148993	0.100214	0.239282	-0.0981089	-0.0488509	-0.0125564	0.0876321	-0.0976413	0.0467422	-0.00292004	0.148986	0.241722	0.136397	0.425059	0.176779	0.257869	0.331577	0.399566	0.658385	0.863961	0.778982	0.0873133	0.430104	1.54449	ref|Homo sapiens aftiphilin (AFTPH), transcript variant 2, mRNA [NM_017657]
A23P102542	AFTPH	NM_203437	1.40845	0.363399	0.00244923	0.100214	0.0363333	0.146395	0.128163	0.135057	0.305781	0.174258	0.408986	0.552208	0.177675	0.366525	0.0882176	0.0868424	0.452259	0.450038	0.436389	0.598637	1.07074	1.35768	1.03243	0.339567	0.581981	1.08818	ref|Homo sapiens aftiphilin (AFTPH), transcript variant 1, mRNA [NM_203437]
A32P141768	AGPAT4	NM_020133	1.44308	0	0.00159944	0.100214	0.538692	-0.455669	0.0331112	0.0605993	0.0470054	0.779001	0.182415	0.0322862	-0.145917	1.12644	0	0.703519	0.508733	0.727657	0.646076	0.62725	0.81499	0.92478	0.669592	0.78837	1.54438	0.484926	ref|Homo sapiens 1-acylglycerol-3-phosphate O-acyltransferase 4 (lysophosphatidic acid acyltransferase, delta) (AGPAT4), mRNA [NM_020133]
A24P921260	AK022030	AK022030	1.34318	0.416511	0.0020031	0.100214	0.322655	0.0635346	0.0980486	-0.0139216	-0.0221905	-0.21881	-0.00984158	0.155589	0.167191	0.254639	-0.152654	-0.0676557	0.209882	0.275122	0.305217	0.42701	0.684302	0.676939	0.771108	0.352919	0.402433	1.04636	gb|Homo sapiens cDNA FLJ11968 fis, clone HEMBB1001133. [AK022030]
A23P2793	ALOX5AP	NM_001629	1.8061	0.416511	0.00258915	0.100214	0.0871815	-0.463529	-0.205432	0.44369	0.113948	0.392578	0.464231	-0.115643	-0.291318	0.15135	-0.102702	0.133713	0.0102599	0.0712718	0.530481	1.10659	1.37989	0.52607	1.06484	0.0770634	1.67589	1.91147	ref|Homo sapiens arachidonate 5-lipoxygenase-activating protein (ALOX5AP), mRNA [NM_001629]
A23P116286	AMPD3	NM_001025390	1.37414	0.370866	0.00230639	0.100214	0.911283	0.49608	0.519312	0.552043	0.276431	0.706122	0.63034	0.489741	0.730721	0.155763	0.0955834	0.643416	1.08881	0.487282	0.849613	0.909049	0.99724	1.10786	1.04733	0.465438	1.44468	1.40992	ref|Homo sapiens adenosine monophosphate deaminase (isoform E) (AMPD3), transcript variant 3, mRNA [NM_001025390]
A23P317800	ANAPC4	NM_013367	1.40351	0	0.000106094	0.100214	0.622023	0.620635	0.656832	0.122246	0.123765	0.145044	0.39407	0.595345	0.566916	0.468695	-0.025748	1.05785	0.783923	0.568801	0.670576	1.01059	0.925531	1.14243	1.04199	0.731464	0.866732	0.971737	ref|Homo sapiens anaphase promoting complex subunit 4 (ANAPC4), mRNA [NM_013367]
A23P170733	ANTXR2	NM_058172	1.34793	0.416511	0.00208255	0.100214	0.11222	0.16404	0.302002	0.342359	0.0758038	0.593406	-0.047222	-0.578215	0.237826	-0.0704382	-0.128332	0.502625	0.115895	0.683885	0.701653	0.736795	0.372588	0.971583	0.473809	0.154933	0.634133	0.481851	ref|Homo sapiens anthrax toxin receptor 2 (ANTXR2), mRNA [NM_058172]
A23P136635	AP3B1	NM_003664	1.39359	0	0.00178492	0.100214	0.0217706	0.104846	0.0245203	0.0322825	0.0931912	0.0996785	-0.0528406	-0.154148	0.0334642	0.0341415	-0.1154	-0.00640948	0.114372	-0.0180457	0.377416	0.490335	1.03311	0.92491	0.760267	0.173048	0.310851	0.761564	ref|Homo sapiens adaptor-related protein complex 3, beta 1 subunit (AP3B1), mRNA [NM_003664]
A23P166640	ARL6IP5	NM_006407	1.61272	0.470838	0.00464937	0.100992	0.605752	0.0465732	0.254587	0.380418	0.663334	0.501761	0.424531	-0.000743	0.273548	0.236538	-0.041365	0.0960593	0.339641	0.340197	0.822907	1.10623	1.5943	1.59679	1.14741	0.236191	0.748912	1.82127	ref|Homo sapiens ADP-ribosylation-like factor 6 interacting protein 5 (ARL6IP5), mRNA [NM_006407]
A32P512500	ARMC5	NM_024742	0.593659	0.957133	0.000808742	0.100214	-0.763803	-0.34081	-0.415318	-0.579575	-0.334916	-0.0575506	-0.619298	-1.01085	-0.283993	-0.612016	-0.265775	-0.400578	-0.879172	-1.18373	-0.676792	-1.22745	-2.55788	-2.43166	-2.0631	-0.631138	-0.95723	-2.29697	ref|Homo sapiens armadillo repeat containing 5 (ARMC5), transcript variant 2, mRNA [NM_024742]
A23P19565	ASCC3	NM_006828	1.38737	0	0.000456844	0.100214	0.745758	0.375765	0.578609	0.391341	0.297685	0.127382	0.629869	0.8475	0.673479	0.436429	0.223734	0.612246	0.783342	0.57438	0.86795	1.00857	1.24891	1.19338	1.11343	0.753877	0.963079	1.35262	ref|Homo sapiens activating signal cointegrator 1 complex subunit 3 (ASCC3), transcript variant 1, mRNA [NM_006828]
A23P209879	ATF2	AK128731	1.42083	0.292683	0.00346653	0.100214	1.07741	0.330075	0.36995	0.713343	0.334619	0.348329	0.67785	0.561234	0.672814	0.803875	0.15574	0.361232	0.773149	0.530301	0.877438	0.969502	1.29027	1.17554	1.42282	0.919439	1.24481	1.75213	gb|Homo sapiens cDNA FLJ46899 fis, clone UTERU3022588, highly similar to Cyclic-AMP-dependent transcription factor ATF-2. [AK128731]
A23P68087	ATIC	NM_004044	1.30372	0.649757	0.00473396	0.100992	0.163576	0.155014	0.0458151	-0.237645	-0.397972	-0.604974	-0.545947	-0.312454	-0.141165	-0.21816	-0.324391	0.0736884	-0.143297	0.0542747	0.177963	0.165917	0.361951	0.456182	0.552587	0.105657	-0.393004	0.363211	ref|Homo sapiens 5-aminoimidazole-4-carboxamide ribonucleotide formyltransferase/IMP cyclohydrolase (ATIC), mRNA [NM_004044]
A23P143916	ATP2C1	NM_014382	1.41725	0.649757	0.00496766	0.103659	0.593133	0.39031	0.376061	0.683984	0.342646	0.507306	0.742069	0.504796	0.339182	0.480551	-0.0302341	0.326	0.642714	0.381105	0.572064	1.06264	1.18667	1.45894	1.26155	0.617715	0.84167	1.59502	ref|Homo sapiens ATPase, Ca++ transporting, type 2C, member 1 (ATP2C1), transcript variant 1, mRNA [NM_014382]
A23P126716	ATPIF1	NM_178191	1.29362	0.470838	0.00431516	0.100214	0.628114	0.360876	0.529314	0.444594	0.318505	0.351681	0.606787	0.643957	0.315406	0.440454	0.151975	0.40015	1.12937	0.340771	0.54364	0.723809	0.924694	1.10579	1.03063	0.586686	1.09371	0.793936	ref|Homo sapiens ATPase inhibitory factor 1 (ATPIF1), nuclear gene encoding mitochondrial protein, transcript variant 3, mRNA [NM_178191]
A32P58215	AW451533	AW451533	1.54387	0.347092	0.00295225	0.100214	0.547849	-0.282828	0.86786	0.456398	0.0868288	0.424988	0.561636	0.669081	0.349286	0.468242	0.273398	0.0607734	0.684277	0.765981	0.98271	0.889652	1.21285	1.14396	1.12486	0.514409	1.32708	2.01829	gb|UI-H-BI3-ald-c-04-0-UI.s1 NCI_CGAP_Sub5 Homo sapiens cDNA clone IMAGE:2736367 3', mRNA sequence [AW451533]
A23P319970	BC034271	BC034271	2.93397	0	0.00200208	0.100214	-1.38769	-1.17411	1.79766	-0.979057	1.15286	-0.996209	-0.951198	1.87004	-1.06525	-1.08848	-1.01675	1.44296	2.61766	1.62774	-1.05218	1.82917	2.71318	2.56253	-0.839171	1.5722	2.35396	0.572213	gb|Homo sapiens Fanconi anemia, complementation group C, mRNA (cDNA clone IMAGE:4777682), with apparent retained intron. [BC034271]
A24P189464	C10orf4	NM_145246	1.32537	0.470838	0.004123	0.100214	0.864302	0.21159	0.215214	-0.0151007	0.178401	-0.220887	-0.470994	-0.121406	0.445626	-0.047711	-0.180166	0.616454	0.539522	0.299149	0.378842	0.341899	0.911743	0.834483	0.627983	0.239101	0.18933	0.633361	ref|Homo sapiens chromosome 10 open reading frame 4 (C10orf4), mRNA [NM_145246]
A23P98930	C12orf35	NM_018169	1.60082	0	3.07167e-05	0.0480933	0.456249	0.30877	0.397572	0.0118841	-0.0372581	-0.391681	0.14549	0.621162	0.22599	0.422505	-0.300484	0.479824	0.552982	0.975805	0.628688	1.10492	1.09743	1.00368	1.25999	0.602238	0.602316	1.09168	ref|Homo sapiens chromosome 12 open reading frame 35 (C12orf35), mRNA [NM_018169]
A23P151280	C12orf62	NM_032901	1.37609	0	0.00114997	0.100214	0.223101	0.193086	0.393118	0.413912	0.0876433	0.0360552	0.114489	0.099928	0.0583692	0.0800677	0.132819	0.109485	0.433855	0.209999	0.624602	0.763266	1.00543	1.03673	0.862853	0.185697	0.567598	0.791768	ref|Homo sapiens chromosome 12 open reading frame 62 (C12orf62), mRNA [NM_032901]
A23P37265	C14orf108	NM_018229	1.3727	0.470838	0.00427762	0.100214	0.58637	0.0610748	0.0585579	0.126742	0.126787	-0.00951841	-0.0077859	0.634399	0.141533	0.370838	-0.285932	0.0840053	0.543694	0.549293	0.179611	0.502327	0.853389	0.994404	0.769958	0.543423	0.318002	1.29679	ref|Homo sapiens chromosome 14 open reading frame 108 (C14orf108), mRNA [NM_018229]
A23P132874	C3orf26	NM_032359	1.41404	0	0.00164689	0.100214	0.370987	0.359675	0.0047559	-0.147972	0.0306222	-0.20333	-0.211856	0.192011	0.272056	0.0257276	-0.386463	0.215457	0.25682	0.339461	0.698447	0.477596	0.731144	0.704294	0.706894	0.251594	-0.0359344	1.23368	ref|Homo sapiens chromosome 3 open reading frame 26 (C3orf26), mRNA [NM_032359]
A23P342091	C6orf130	NM_145063	1.45134	0.470838	0.00452408	0.100214	0.225219	0.255759	0.0838633	-0.288547	-0.0560946	-0.523978	-0.0349824	0.31955	0.0878359	-0.116815	-0.271561	-0.110279	0.140523	0.322857	0.341454	0.577648	0.823989	1.08989	1.00846	-0.00189262	-0.0645233	0.976487	ref|Homo sapiens chromosome 6 open reading frame 130 (C6orf130), mRNA [NM_145063]
A23P82588	C7orf55	NM_197964	1.62741	0	0.000233628	0.100214	0.379646	0.448776	0.363913	0.0889081	0.0179398	-0.0468373	0.271693	0.108173	0.0332257	0.149289	0.0480148	0.330874	0.555652	0.585602	0.643177	0.83543	1.15528	1.37897	1.12169	0.0570876	0.6914	1.5967	ref|Homo sapiens chromosome 7 open reading frame 55 (C7orf55), mRNA [NM_197964]
A24P310894	CAPZA1	NM_006135	1.56051	0	0.000807784	0.100214	0.398518	0.171722	0.294903	0.735574	0.439679	0.647444	0.817737	0.543477	0.326873	0.55617	0.382874	0.569393	0.781703	0.437014	0.886371	0.994871	1.49313	1.42067	1.4185	0.571131	1.3027	1.88131	ref|Homo sapiens capping protein (actin filament) muscle Z-line, alpha 1 (CAPZA1), mRNA [NM_006135]
A23P384056	CCDC14	NM_022757	1.36966	0	0.000919983	0.100214	1.14853	0.699866	0.517027	0.629992	0.142424	0.334934	0.392865	0.773987	0.607321	0.56963	-0.169832	1.11776	0.92304	0.705629	1.03629	1.03461	1.19892	1.10189	1.18223	1.08859	0.579162	0.94783	ref|Homo sapiens coiled-coil domain containing 14 (CCDC14), mRNA [NM_022757]
A23P53567	CCDC53	NM_016053	1.49891	0	0.00162884	0.100214	0.741858	0.56388	0.391387	0.189064	0.239045	0.223762	0.177229	0.268684	-0.0984713	0.338411	0.057654	0.232266	0.485988	0.514356	0.827947	0.951682	1.40522	1.29272	1.34526	0.286509	0.465343	1.21417	ref|Homo sapiens coiled-coil domain containing 53 (CCDC53), mRNA [NM_016053]
A23P100802	CCDC56	NM_001040431	1.77138	0.53877	0.00464719	0.100992	0.31884	0.299075	0.151824	-0.0329352	0.185308	0.177602	0.0837247	-0.174641	-0.159471	0.140108	0.0730775	0.256661	-0.16676	-0.0881882	0.650967	0.814542	1.22454	1.60007	1.48973	0.243574	0.359542	1.98371	ref|Homo sapiens coiled-coil domain containing 56 (CCDC56), mRNA [NM_001040431]
A23P26243	CCNDBP1	NM_037370	1.39921	0	0.00127261	0.100214	0.263409	0.0697867	0.105339	0.0843059	0.0303149	0.00748741	-0.036268	0.00972595	0.113902	0.498852	-0.104405	-0.110263	0.44372	0.272396	0.323415	0.646699	0.90916	1.05093	0.705666	0.245902	0.646575	0.922093	ref|Homo sapiens cyclin D-type binding-protein 1 (CCNDBP1), transcript variant 2, mRNA [NM_037370]
A23P86822	CEP57	NM_014679	1.24932	0.443823	0.00482837	0.101802	0.794039	0.09887	0.231026	0.319192	0.109526	0.177977	0.230854	0.624018	0.319667	0.289392	-0.0779662	0.432591	0.384053	0.569501	0.502629	0.610065	0.971537	0.912733	0.556079	0.569067	0.652865	0.584963	ref|Homo sapiens centrosomal protein 57kDa (CEP57), mRNA [NM_014679]
A23P209232	CLIP4	NM_024692	1.37288	0.370866	0.00236	0.100214	0.459619	0.1625	0.156137	-0.13722	0.00938375	0.0994888	0.334242	0.429917	0.30067	0.678394	0.0861618	0.226923	1.07162	0.777287	0.232923	0.351811	0.558118	0.63963	0.509896	0.848472	1.0414	1.15748	ref|Homo sapiens CAP-GLY domain containing linker protein family, member 4 (CLIP4), mRNA [NM_024692]
A23P118544	CLTC	NM_004859	1.62082	0	0.0014621	0.100214	-0.108224	-0.0626746	0.0490582	0.179333	0.220204	0.301728	0.129769	-0.0614969	-0.0837053	0.469492	0.138682	0.555969	0.165114	0.400509	0.192139	0.622604	0.771256	1.16195	1.02626	0.28417	0.623682	2.00191	ref|Homo sapiens clathrin, heavy chain (Hc) (CLTC), mRNA [NM_004859]
A23P138514	COMMD3	NM_012071	1.58782	0	0.00103788	0.100214	0.353141	0.16259	-0.0812656	0.0203299	0.145573	-0.0585274	0.137653	0.117955	0.105918	-0.172431	-0.0709327	0.0862764	0.419658	0.241335	0.377353	0.525304	1.20317	1.31203	1.11203	0.212051	0.239566	1.42851	ref|Homo sapiens COMM domain containing 3 (COMMD3), mRNA [NM_012071]
A23P91891	COPB2	NM_004766	1.85403	0	0.000471099	0.100214	0.252988	0.317553	0.0726699	0.254	-0.157524	-0.00664884	0.249869	-0.226124	-0.0227756	0.361903	0.207397	0.459422	0.302521	0.484944	0.397063	0.633797	1.26534	1.89041	1.81129	0.306565	0.634564	1.60414	ref|Homo sapiens coatomer protein complex, subunit beta 2 (beta prime) (COPB2), mRNA [NM_004766]
A23P65157	COX17	NM_005694	1.42804	0.443823	0.00486457	0.101802	0.193305	-0.0599147	0.124562	-0.0339062	0.385644	0.437279	0.549244	0.595681	0.178621	0.401549	0.208868	0.208274	0.356634	0.182188	0.794324	1.03396	1.2989	1.18213	0.957696	0.277411	0.522957	1.31129	ref|Homo sapiens COX17 cytochrome c oxidase assembly homolog (S. cerevisiae) (COX17), nuclear gene encoding mitochondrial protein, mRNA [NM_005694]
A23P110811	COX7C	NM_001867	1.38713	0.311186	0.00293864	0.100214	0.489528	0.515273	0.502461	0.573977	0.37803	0.27999	0.48135	0.636713	0.368301	0.441101	0.421365	0.553927	0.808553	0.354102	0.931306	1.23349	1.37355	1.33342	1.06631	0.328453	0.55796	1.25247	ref|Homo sapiens cytochrome c oxidase subunit VIIc (COX7C), nuclear gene encoding mitochondrial protein, mRNA [NM_001867]
A32P204048	CR601260	CR601260	1.41488	0.302494	0.0033081	0.100214	0.878697	0.382589	0.320261	0.18592	0.0171662	-0.170355	-0.0384742	0.0710831	0.306611	-0.000798	-0.255421	0.427556	0.341245	0.170266	0.515491	0.720209	1.16177	0.701765	0.800011	0.566893	0.251398	1.39723	gb|full-length cDNA clone CS0DM001YA20 of Fetal liver of Homo sapiens (human). [CR601260]
A24P405430	CR607569	CR607569	1.3989	0	0.00106041	0.100214	0.688056	0.508739	0.258816	0.168955	0.289601	0.0868237	0.14259	0.40886	0.373071	0.441239	0.0244628	0.411223	0.579079	0.690983	0.33219	0.619893	1.09479	1.18881	1.13646	0.617192	0.571634	1.23504	gb|full-length cDNA clone CS0DF027YA11 of Fetal brain of Homo sapiens (human), T-cell-restricted intracellular antigen-1, cytotoxic granule-associated RNA binding protein1 [CR607569]
A32P143323	CR613267	CR613267	1.91108	0.416511	0.00305861	0.100214	0.873399	0.331299	-0.336223	0.602013	0.353183	0.593969	-0.0787206	0.40672	-0.352743	0.634623	-0.354862	0.464216	0.303529	-0.0532202	0.806111	0.680996	1.4818	1.79525	1.78756	1.00534	0.88586	2.44523	gb|full-length cDNA clone CS0DL011YP14 of B cells (Ramos cell line) Cot 25-normalized of Homo sapiens (human). [CR613267]
A23P17219	CRIPT	NM_014171	1.88118	0.311186	0.00391662	0.100214	0.294955	0.00470396	0.0916305	-0.0130584	0.488906	0.289926	0.277985	0.474087	-0.177433	0.344283	-0.0222147	-0.29972	0.490883	0.0235072	0.772122	1.17608	1.31578	1.631	1.08645	0.492004	0.883186	2.49555	ref|Homo sapiens cysteine-rich PDZ-binding protein (CRIPT), mRNA [NM_014171]
A23P23584	CTNNBIP1	NM_020248	0.645928	0.859467	0.000538661	0.100214	-0.193883	-0.181525	-0.00514612	-0.310283	0.0743359	0.321367	0.226206	-0.282448	-0.198101	-0.0898749	0.0226621	-0.193781	-0.249171	-0.194072	-0.657317	-0.812682	-1.83087	-1.72119	-0.952466	-0.399937	-0.550402	-0.826975	ref|Homo sapiens catenin, beta interacting protein 1 (CTNNBIP1), transcript variant 1, mRNA [NM_020248]
A24P152833	CV323793	CV323793	1.30742	0.443823	0.00446932	0.100214	0.0810248	-0.102402	-0.0398495	-0.193819	-0.0339363	-0.0369138	-0.142299	-0.397582	0.118618	-0.108388	0.0769786	0.109168	0.0963124	-0.0497561	0.33484	0.526936	0.743514	0.7149	0.647113	0.0718139	0.0563809	-0.0482576	gb|CV323793 CM4-CN0090-130201-722-e04 CN0090 Homo sapiens cDNA, mRNA sequence [CV323793]
A24P47870	DAD1	NM_001344	1.82536	0.370866	0.00309555	0.100214	0.535142	0.123149	0.257848	0.249796	0.208615	0.0341258	-0.216171	0.0302293	-0.0951748	-0.306632	-0.267342	-0.0124699	0.067134	0.129696	0.998445	1.15074	1.1212	1.08266	1.30482	-0.041935	0.415009	2.227	ref|Homo sapiens defender against cell death 1 (DAD1), mRNA [NM_001344]
A23P106056	DAD1	NM_001344	1.79984	0.416511	0.0027205	0.100214	0.527168	0.12145	0.237702	0.209639	0.28935	-0.05645	-0.095889	-0.015417	0.0108921	-0.347497	-0.285625	0.101709	0.0328963	0.163665	0.981656	1.04869	1.09977	1.14376	1.30254	-0.0994666	0.458349	2.15984	ref|Homo sapiens defender against cell death 1 (DAD1), mRNA [NM_001344]
A23P313512	DCP1B	NM_152640	1.54939	0	0.000579682	0.100214	0.647467	0.538005	0.680782	-0.163601	-0.0763779	-0.449132	0.118091	0.130308	0.321928	0.308333	-0.371115	0.290217	0.422023	0.867322	0.417586	0.756366	1.0527	1.18214	1.28169	0.743446	0.414064	1.25426	ref|Homo sapiens DCP1 decapping enzyme homolog B (S. cerevisiae) (DCP1B), mRNA [NM_152640]
A23P148584	DOCK11	NM_144658	1.27955	0.370866	0.00241562	0.100214	0.303358	0.104969	0.261643	0.286769	0.183697	0.301461	0.359317	0.715806	0.184756	0.570312	0.108591	0.371174	0.517434	0.329998	0.453677	0.703939	0.843575	0.970532	0.824708	0.551021	0.814463	0.870133	ref|Homo sapiens dedicator of cytokinesis 11 (DOCK11), mRNA [NM_144658]
A32P181077	DOCK8	NM_203447	1.40437	0	0.000841352	0.100214	0.240071	0.0476001	0.0148938	0.474882	0.294387	0.422841	0.460386	0.339077	0.436601	0.565273	0.050129	0.602036	0.509844	0.4392	0.509694	0.816684	1.14088	1.46625	0.969594	0.466146	0.708179	0.85033	ref|Homo sapiens dedicator of cytokinesis 8 (DOCK8), mRNA [NM_203447]
A23P8185	DYNLT1	NM_006519	1.53061	0	3.95553e-06	0.0284759	0.63174	0.123097	0.52224	0.286557	0.17544	0.151612	0.348349	0.739904	0.192696	0.425204	0.227563	0.94051	1.1255	0.850686	1.20176	1.00968	1.27808	1.12915	0.713854	0.688432	0.739705	0.912234	ref|Homo sapiens dynein, light chain, Tctex-type 1 (DYNLT1), mRNA [NM_006519]
A24P208045	EDEM3	NM_025191	1.50338	0.466779	0.0020832	0.100214	0.780912	0.534324	0.112634	0.0540766	-0.152684	0.0380625	-0.199177	0.0622931	-0.0398977	-0.253256	-0.157428	0.311841	0.583796	0.37752	0.238275	0.448967	0.987231	1.20225	1.19002	0.213706	0.133792	1.25582	ref|Homo sapiens ER degradation enhancer, mannosidase alpha-like 3 (EDEM3), mRNA [NM_025191]
A23P71513	EFR3A	NM_015137	1.26326	0.53877	0.00383238	0.100214	0.0690824	-0.367736	-0.0385369	-0.0321808	-0.0834392	-0.011281	0.159736	0.110166	0.0391112	0.137554	-0.0453511	-0.0844521	0.137213	-0.00969717	0.305951	0.509153	0.485464	0.516848	0.486366	0.11819	0.622684	0.43204	ref|Homo sapiens EFR3 homolog A (S. cerevisiae) (EFR3A), mRNA [NM_015137]
A23P152055	EFTUD1	NM_024580	1.38053	0.470838	0.00418728	0.100214	0.456447	0.460492	0.314705	-0.0240231	0.235485	0.010065	0.162223	0.353303	0.0946449	0.0894553	-0.153884	0.366368	0.319151	0.370686	0.51693	0.738548	1.16295	1.31596	0.98735	0.174963	0.374579	0.390192	ref|Homo sapiens elongation factor Tu GTP binding domain containing 1 (EFTUD1), transcript variant 1, mRNA [NM_024580]
A23P7282	ELMOD2	ENST00000323570	1.52956	0.53877	0.00402341	0.100214	0.925519	0.382011	0.194129	-0.0132377	-0.0291011	-0.17	0.203	0.629875	0.497957	0.333788	-0.462903	0.275604	0.56791	0.575572	0.442364	0.614199	1.36716	1.44272	1.19202	0.539127	0.286717	1.59417	ens|ELMO domain-containing protein 2. [Source:Uniprot/SWISSPROT;Acc:Q8IZ81] [ENST00000323570]
A23P87759	EMG1	NM_006331	1.49704	0	0.000778229	0.100214	0.264519	-0.05812	-0.174038	-0.102739	-0.0702159	-0.283436	-0.212861	0.313095	-0.0253449	0.297449	-0.293064	0.236951	0.261426	0.292265	0.303687	0.436406	0.618883	0.632858	0.716081	0.306782	0.224213	1.57243	ref|Homo sapiens EMG1 nucleolar protein homolog (S. cerevisiae) (EMG1), mRNA [NM_006331]
A23P104624	ENDOD1	NM_015036	1.47643	0	6.88354e-05	0.082591	0.175554	0.079595	0.352944	-0.0744484	0.248728	0.0780873	0.153414	-0.227351	0.314136	0.148453	-0.0437459	0.231152	0.201985	0.304796	0.842155	0.765007	0.901442	0.704452	1.0211	0.583385	0.717515	0.937242	ref|Homo sapiens endonuclease domain containing 1 (ENDOD1), mRNA [NM_015036]
A23P70318	ENPP4	NM_014936	1.75637	0	0.00144046	0.100214	0.79897	-0.023654	0.121042	-0.291461	0.305075	-0.311623	0.48886	0.0816879	-0.147156	0.619469	-0.239281	-0.174451	0.513223	0.539385	0.571054	0.472895	1.4162	0.930246	1.19458	0.612024	1.54137	1.9513	ref|Homo sapiens ectonucleotide pyrophosphatase/phosphodiesterase 4 (putative function) (ENPP4), mRNA [NM_014936]
A23P128734	ERH	NM_004450	1.47241	0.370866	0.0024822	0.100214	0.55071	0.42758	0.568303	0.785558	0.599794	0.677038	0.632769	0.762897	0.372635	0.625355	0.315682	0.516084	0.718346	0.578981	1.13489	1.30155	1.51387	1.3827	1.32062	0.546499	0.878796	1.90513	ref|Homo sapiens enhancer of rudimentary homolog (Drosophila) (ERH), mRNA [NM_004450]
A23P202029	ERLIN1	BC031791	1.78299	0	0.00239153	0.100214	-0.0746271	-0.367572	-0.484149	0.59529	-0.102851	0.57855	0.41238	0.0412285	-0.110094	0.291783	0.0305011	-0.0978885	-0.0400269	0.166391	0.165567	0.725904	1.42438	1.59326	1.15835	0.815764	1.58465	1.44998	gb|Homo sapiens ER lipid raft associated 1, mRNA (cDNA clone MGC:24915 IMAGE:4214940), complete cds. [BC031791]
A23P61447	ETFDH	NM_004453	1.47953	0	0.000793481	0.100214	0.532307	0.0726037	0.397008	-0.201536	-0.139597	-0.000817	0.555339	0.217477	0.250241	0.327898	0.465922	0.496596	0.391509	0.990434	0.466042	0.722662	0.528505	1.16153	1.14066	1.50012	0.544291	0.480169	ref|Homo sapiens electron-transferring-flavoprotein dehydrogenase (ETFDH), nuclear gene encoding mitochondrial protein, mRNA [NM_004453]
A23P169576	EXOC6	NM_019053	1.64116	0	0.00106269	0.100214	0.198455	0.169578	0.0356792	0.0584425	0.286146	0.0226221	-0.0122148	0.536606	-0.18947	0.129619	-0.157342	0.13825	0.34182	0.350374	0.332196	0.595267	1.15291	1.23731	1.04087	0.565721	0.366971	1.8804	ref|Homo sapiens exocyst complex component 6 (EXOC6), transcript variant 1, mRNA [NM_019053]
A23P203332	FAM111A	NM_022074	1.36459	0.53877	0.00343365	0.100214	0.559431	0.359659	0.539386	0.249986	-0.0395059	-0.000825	0.235089	0.192082	0.10971	0.175902	-0.0496472	0.489072	0.332456	0.102666	0.412994	0.820546	0.973985	1.11897	1.1612	0.357913	0.437735	0.777568	ref|Homo sapiens family with sequence similarity 111, member A (FAM111A), transcript variant 1, mRNA [NM_022074]
A23P104351	FAM45A	NM_207009	1.50465	0.292683	0.00378309	0.100214	0.555212	-0.511064	0.268907	0.395299	0.432975	0.431686	0.556492	0.0919259	0.0339865	-0.0759238	-0.329317	0.390456	0.166188	0.580206	0.334378	0.419584	0.972855	1.43994	0.844544	0.605776	0.570959	1.63055	ref|Homo sapiens family with sequence similarity 45, member A (FAM45A), mRNA [NM_207009]
A23P251916	FAM82B	NM_016033	1.51637	0.363399	0.00266289	0.100214	0.590272	-0.362669	-0.208051	0.252149	-0.34316	0.0320624	0.194591	0.0100727	-0.121201	-0.000892	0.0724128	0.328704	0.198175	0.284196	0.519542	0.430127	1.10147	1.26767	1.42374	0.052241	0.223684	0.322607	ref|Homo sapiens family with sequence similarity 82, member B (FAM82B), mRNA [NM_016033]
A23P165346	FARSB	NM_005687	1.35971	0.311186	0.00296018	0.100214	0.525228	0.299455	0.0958031	0.0126005	-0.435137	-0.235458	-0.152992	-0.0760156	0.0709118	0.129757	-0.264519	0.306567	0.392526	0.192151	0.0763048	0.53644	0.679043	0.708387	0.784571	0.0514259	0.0937354	0.939949	ref|Homo sapiens phenylalanyl-tRNA synthetase, beta subunit (FARSB), mRNA [NM_005687]
A23P37545	FLJ11506	NM_024666	1.44054	0.311186	0.00296519	0.100214	0.119238	-0.0461542	0.264447	0.0572516	-0.137537	-0.00607706	0.125432	-0.12884	-0.0874302	0.0889907	-0.262812	0.21138	-0.0819841	0.113519	0.382092	0.582146	0.995359	0.996336	0.749827	0.00398655	0.110454	1.11999	ref|Homo sapiens hypothetical protein FLJ11506 (FLJ11506), mRNA [NM_024666]
A23P45699	FUBP1	NM_003902	1.26894	0.470838	0.00434055	0.100214	-0.148	-0.0272228	-0.0294843	0.110956	0.27202	0.167516	0.491463	0.175983	0.352481	0.231589	-0.0397444	0.056008	0.256596	0.309713	0.491222	0.550249	0.622283	0.889732	0.69817	0.255188	0.515282	0.625307	ref|Homo sapiens far upstream element (FUSE) binding protein 1 (FUBP1), mRNA [NM_003902]
A23P85693	GBP2	NM_004120	1.36366	0.443823	0.00472681	0.100992	-0.523766	-0.423447	-0.144851	-0.608586	-0.296152	-0.939325	-0.271638	-0.864686	-0.308488	-0.378023	0.170856	0.256317	-0.543416	0.0127754	0.246545	0.0744045	0.41297	0.36602	0.354433	-0.421767	-0.173025	-0.290033	ref|Homo sapiens guanylate binding protein 2, interferon-inducible (GBP2), mRNA [NM_004120]
A23P28485	GCA	NM_012198	3.42197	0	0.0015457	0.100214	-0.317818	-0.130007	-0.428845	0.90887	0.638972	0.808509	0.144395	-0.228268	-0.189657	0.0164152	0.0728616	0.344821	0.0756988	-0.24308	0.884169	2.02812	2.64674	3.19481	2.86158	0.0252925	2.76983	1.72568	ref|Homo sapiens grancalcin, EF-hand calcium binding protein (GCA), mRNA [NM_012198]
A23P213431	GFM2	NM_032380	1.31322	0.370866	0.00237303	0.100214	0.671142	0.474596	0.09863	0.167324	-0.0599426	0.110872	0.427197	0.810171	0.418371	0.288638	0.0432029	0.513597	0.781104	0.299238	0.583585	0.709728	0.919009	1.13536	0.938441	0.71131	0.685551	0.58011	ref|Homo sapiens G elongation factor, mitochondrial 2 (GFM2), nuclear gene encoding mitochondrial protein, transcript variant 1, mRNA [NM_032380]
A23P52189	GGPS1	NM_004837	1.58658	0	0.000582522	0.100214	0.66974	0.269963	0.0522221	0.17134	0.108866	-0.0911634	0.0990399	0.319799	0.107455	0.464484	0.171588	0.366362	0.142544	0.612357	0.678344	0.807652	1.16707	1.3388	1.26499	0.607387	0.445431	1.6315	ref|Homo sapiens geranylgeranyl diphosphate synthase 1 (GGPS1), transcript variant 1, mRNA [NM_004837]
A24P209455	GIMAP4	NM_018326	1.82636	0	0.000383379	0.100214	0.396229	0.372688	0.313398	-0.249102	-0.0845052	-0.383599	-0.441907	-0.0358175	-0.285755	0.394071	0.0768673	0.439224	0.3628	1.00856	0.37158	0.505561	0.829139	1.66317	1.93546	0.0560186	0.631665	0.943144	ref|Homo sapiens GTPase, IMAP family member 4 (GIMAP4), mRNA [NM_018326]
A23P58877	GOPC	NM_020399	1.49864	0.311186	0.00349958	0.100214	1.24599	0.800445	0.412444	0.107213	-0.0682239	-0.362012	-0.0225235	0.595396	0.512399	0.440144	-0.196239	0.586842	0.7328	0.700226	0.609411	0.779369	1.13986	1.07869	1.31576	0.373132	0.871774	1.85872	ref|Homo sapiens golgi associated PDZ and coiled-coil motif containing (GOPC), transcript variant 1, mRNA [NM_020399]
A23P253317	GPR171	NM_013308	2.08102	0	0.00169935	0.100214	0.107456	-0.417013	0.256395	0.0405039	-0.0462217	-0.817782	-0.027087	-0.303111	0.288338	0.0924638	-0.163461	0.17904	0.029675	0.845736	0.83335	0.713891	1.08468	0.285239	0.870133	-0.133845	0.816651	2.75651	ref|Homo sapiens G protein-coupled receptor 171 (GPR171), mRNA [NM_013308]
A23P258281	GPR172A	NM_024531	0.635537	0.305912	0.000134596	0.100214	-0.326862	0.121114	-0.123876	-0.325699	-0.0788136	-0.242044	-0.367904	-0.488478	-0.228005	-0.321293	0.156435	-0.226057	-0.537968	-0.429966	-0.64614	-0.954912	-1.65318	-1.44898	-1.1018	-0.669646	-0.799156	-1.56449	ref|Homo sapiens G protein-coupled receptor 172A (GPR172A), mRNA [NM_024531]
A23P14132	GTF2F2	NM_004128	1.39283	0.363399	0.00242563	0.100214	0.169324	0.0203535	-0.257076	0.553071	0.398246	0.422248	0.389264	0.495643	0.307733	0.506599	0.0640103	0.257596	0.502086	0.477105	0.525856	0.596306	1.26357	1.33808	0.78661	0.555946	0.709273	1.08572	ref|Homo sapiens general transcription factor IIF, polypeptide 2, 30kDa (GTF2F2), mRNA [NM_004128]
A23P167227	HADH	NM_005327	1.38963	0.347092	0.00259242	0.100214	0.834029	0.409791	0.362065	0.184886	-0.085787	0.170594	-0.0819055	0.123472	0.270867	0.0246045	-0.383189	0.0996284	0.475422	0.0924257	0.557474	0.713119	0.939519	0.982096	0.809996	0.709411	0.581736	1.0893	ref|Homo sapiens hydroxyacyl-Coenzyme A dehydrogenase (HADH), nuclear gene encoding mitochondrial protein, mRNA [NM_005327]
A23P328511	HSBP1	NM_001537	2.23453	0.336313	0.00441493	0.100214	-0.554062	-0.127501	-0.564851	0.518674	0.661386	0.708336	0.694068	0.152162	-0.0493621	0.145815	0.195961	-0.0022773	0.511716	-0.0948223	0.835213	1.15851	1.87438	2.40693	1.7349	0.0624406	0.953776	2.60817	ref|Homo sapiens heat shock factor binding protein 1 (HSBP1), mRNA [NM_001537]
A23P56922	HSPE1	NM_002157	1.36869	0	0.00170301	0.100214	0.380718	0.197806	0.455175	0.391336	0.154869	0.318257	0.367052	0.485402	0.442144	0.567472	0.303392	0.12463	0.629428	0.454342	0.837866	1.0311	1.19478	0.69433	0.92595	0.529484	1.0363	1.24614	ref|Homo sapiens heat shock 10kDa protein 1 (chaperonin 10) (HSPE1), mRNA [NM_002157]
A23P358995	IBTK	NM_015525	1.45204	0.53877	0.0036523	0.100214	0.44149	0.350417	0.26463	0.069386	0.281951	0.191579	0.285009	0.27659	0.392228	0.290808	-0.18135	0.1831	0.454997	0.203035	0.530916	0.949202	1.46431	1.32046	1.0391	0.207663	0.584771	1.00449	ref|Homo sapiens inhibitor of Bruton agammaglobulinemia tyrosine kinase (IBTK), mRNA [NM_015525]
A23P217866	IFI16	NM_005531	1.51209	0	0.00181442	0.100214	0.41389	-0.129674	0.134547	0.183777	0.101892	-0.254729	0.190993	0.188137	-0.0549756	0.110457	-0.202281	0.115507	0.280137	0.433131	0.321221	0.555341	1.17398	1.06574	1.26018	-0.0437335	1.11985	0.333695	ref|Homo sapiens interferon, gamma-inducible protein 16 (IFI16), mRNA [NM_005531]
A23P404494	IL7R	NM_002185	1.72642	0	0.0011084	0.100214	0.41492	0.473442	0.174046	-0.0356879	-0.756333	-0.992066	-0.508523	0.0980157	-0.201522	0.331773	-0.175353	0.769309	0.49656	1.07139	0.171879	0.525491	0.701201	0.488965	0.52593	0.0909129	0.310751	1.97373	ref|Homo sapiens interleukin 7 receptor (IL7R), mRNA [NM_002185]
A24P154214	IRF2BP2	NM_182972	0.56062	0.789306	0.000494637	0.100214	-0.355993	0.00657092	0.173148	0.468187	0.466427	0.544529	0.479645	0.609363	0.369977	0.255577	0.157946	0.0180911	0.078397	-0.421754	-0.122342	-0.69886	-1.96496	-2.11445	-1.53467	-0.0119729	-0.00339678	-1.04078	ref|Homo sapiens interferon regulatory factor 2 binding protein 2 (IRF2BP2), transcript variant 1, mRNA [NM_182972]
A24P154037	IRS2	NM_003749	0.489797	0	1.52615e-05	0.0480933	0.128056	0.440407	0.0271497	0.586595	0.348253	0.671872	0.481325	0.260358	0.554605	-0.0920966	-0.211559	-0.822422	-0.159646	-0.637138	-0.100723	-0.397704	-1.13102	-1.5391	-1.63626	-0.269539	-0.460287	-2.07984	ref|Homo sapiens insulin receptor substrate 2 (IRS2), mRNA [NM_003749]
A32P95397	ITGB1	NM_002211	1.59302	0	0.00112061	0.100214	0.354543	-0.33581	0.446769	0.528196	0.438593	0.786768	0.774232	0.0326843	0.158685	0.76817	0.218999	0.259874	0.226597	0.755887	1.17098	1.55895	1.42421	1.29345	1.07092	0.72144	1.56329	1.18936	ref|Homo sapiens integrin, beta 1 (fibronectin receptor, beta polypeptide, antigen CD29 includes MDF2, MSK12) (ITGB1), transcript variant 1A, mRNA [NM_002211]
A23P429977	KCNQ1	NM_000218	0.548843	0.789306	0.000553975	0.100214	-0.275891	0.224777	-0.287212	0.000306	-0.0301671	0.452151	0.148172	-0.0822984	-0.192969	-0.420051	-0.0063117	-0.147057	-0.0424451	-0.364227	-0.527687	-1.14872	-2.50925	-1.99526	-1.2675	-0.491106	-1.1644	-2.73694	ref|Homo sapiens potassium voltage-gated channel, KQT-like subfamily, member 1 (KCNQ1), transcript variant 1, mRNA [NM_000218]
A23P61854	KIAA0372	ENST00000358746	1.38736	0	0.00046106	0.100214	0.762234	0.577229	0.456282	0.526538	0.613055	0.307411	0.503387	0.728145	0.714325	0.697104	-0.0493435	0.635498	0.879323	0.668268	0.98194	1.10009	1.45871	1.26069	1.13456	0.757393	1.13135	0.98007	ens|Tetratricopeptide repeat protein 37 (TPR repeat protein 37). [Source:Uniprot/SWISSPROT;Acc:Q6PGP7] [ENST00000358746]
A23P61854	KIAA0372	ENST00000358746	1.33518	0.53877	0.00353713	0.100214	0.757744	0.579296	0.512206	0.531187	0.404278	0.350348	0.590253	0.858796	0.850615	0.551077	0.100006	0.51866	0.905943	0.786577	0.948092	0.972798	1.46488	1.36164	1.19493	0.603117	1.12956	0.615562	ens|Tetratricopeptide repeat protein 37 (TPR repeat protein 37). [Source:Uniprot/SWISSPROT;Acc:Q6PGP7] [ENST00000358746]
A23P426021	KIAA0746	NM_015187	1.30091	0.53877	0.0036232	0.100214	0.663775	0.215091	0.627228	0.00333622	0.362501	0.258607	0.230001	0.468654	0.614231	0.639025	-0.0701013	0.2979	0.925928	0.614578	0.905728	0.816377	0.670033	0.411582	0.882952	0.78084	0.727807	1.17701	ref|Homo sapiens KIAA0746 protein (KIAA0746), mRNA [NM_015187]
A32P153725	KIAA1033	NM_015275	1.69267	0	0.000711517	0.100214	0.504136	0.355754	-0.0928729	0.465039	0.62753	0.465585	0.413878	0.656955	0.401188	0.588532	0.0108752	0.390788	1.02159	0.270235	0.915745	0.909989	1.49	2.09829	1.66361	0.7382	0.97775	1.40245	ref|Homo sapiens KIAA1033 (KIAA1033), mRNA [NM_015275]
A23P313734	KIAA1731	NM_033395	1.27618	0.470838	0.00383297	0.100214	0.992316	0.435251	0.518529	0.226397	0.000303	0.317435	0.459963	0.653381	0.593035	0.544531	0.133615	0.795606	0.564903	0.692778	0.530553	0.622908	0.960819	0.972625	0.863491	0.811983	1.1939	0.85893	ref|Homo sapiens KIAA1731 (KIAA1731), mRNA [NM_033395]
A23P21673	KIAA1797	NM_017794	1.49268	0	0.000149537	0.100214	0.431589	0.549204	0.0209299	-0.0338068	-0.30212	-0.170647	-0.155419	0.0947077	0.216066	0.147056	-0.410579	0.576109	0.541885	0.222995	0.526314	0.521364	1.09191	0.774775	0.688888	0.705021	0.155607	0.972818	ref|Homo sapiens KIAA1797 (KIAA1797), mRNA [NM_017794]
A23P62920	KIFAP3	NM_014970	1.45644	0.416511	0.00210369	0.100214	0.690176	0.259033	0.139783	-0.235627	-0.278796	-0.604485	-0.43739	-0.242809	-0.0235212	-0.26078	-0.126604	0.211214	0.252162	0.304055	0.0963656	0.269171	0.630077	0.486628	0.632466	0.194453	0.278444	1.41582	ref|Homo sapiens kinesin-associated protein 3 (KIFAP3), mRNA [NM_014970]
A23P83159	KLHL9	NM_018847	1.9539	0	0.00144932	0.100214	1.18097	0.292329	0.136176	0.220288	0.293478	0.133454	0.253861	0.557094	0.520699	0.703021	-0.248249	0.645641	0.985507	0.605882	0.859835	1.14888	1.32001	1.39036	1.42525	0.786596	0.695686	3.06537	ref|Homo sapiens kelch-like 9 (Drosophila) (KLHL9), mRNA [NM_018847]
A23P106131	KTN1	NM_004986	1.35025	0.4688	0.00439449	0.100214	0.148186	-0.0448415	0.151847	0.155341	0.281535	-0.102665	0.213311	0.0976586	0.0302022	0.210869	-0.207828	0.137175	0.115852	0.353729	0.167553	0.671846	0.833143	0.671313	0.827623	0.0597458	0.325479	1.14214	ref|Homo sapiens kinectin 1 (kinesin receptor) (KTN1), transcript variant 4, mRNA [NM_004986]
A23P200493	LBR	NM_002296	1.77978	0	0.00055703	0.100214	0.432488	0.400336	0.198778	0.00712259	-0.0136927	-0.0344131	0.255479	0.385228	0.111124	0.472768	-0.038669	0.387863	0.527153	0.394403	0.412486	0.869205	1.3123	1.52707	1.49049	0.334949	0.848719	2.06969	ref|Homo sapiens lamin B receptor (LBR), transcript variant 1, mRNA [NM_002296]
A24P852082	LOC100130175	AK125829	1.42839	0	0.00143793	0.100214	0.601754	0.3416	0.104156	0.141137	0.294386	0.0558775	0.332337	0.792961	0.0227202	0.176345	0.0760511	0.284114	0.705447	0.478676	0.503866	1.25457	1.16094	1.22478	0.870675	0.410962	0.420023	1.03836	gb|Homo sapiens cDNA FLJ43841 fis, clone TESTI4006137. [AK125829]
A24P49597	LOC100131971	XM_001720153	2.83034	0	0.00192553	0.100214	-0.437542	-0.858742	1.81758	-0.433666	1.48765	-0.371367	-0.499427	2.19983	-0.437759	-0.654774	-1.05229	1.66115	2.79675	1.72659	-0.488166	1.93307	2.8595	2.71644	-0.703622	2.21049	2.71135	1.33987	ref|PREDICTED: Homo sapiens similar to 40S ribosomal protein S26 (LOC100131971), mRNA [XM_001720153]
A32P168431	LOC441377	XM_496991	2.78062	0	0.00248858	0.100214	-0.908866	-0.739305	2.04523	-0.539313	1.50263	-0.680004	-0.501548	2.07417	-0.871387	-0.657816	-0.863655	1.83291	2.83839	1.98398	-0.731384	2.09185	2.63021	2.59515	-0.501313	1.82896	2.82556	0.601712	gb|PREDICTED: Homo sapiens similar to ribosomal protein S26 (LOC441377), mRNA [XM_496991]
A24P263443	LOC646753	XM_929703	2.4231	0	0.00228386	0.100214	-0.540972	-0.482505	1.7204	-0.465532	1.3324	-0.424005	-0.354377	1.94335	-0.475701	-0.426231	-0.652741	1.82256	2.59551	1.65742	-0.428734	1.62978	2.23526	2.18091	-0.446559	1.69003	2.49929	0.939824	ref|PREDICTED: Homo sapiens similar to ribosomal protein S26 (LOC646753), mRNA [XM_929703]
A24P684186	LOC647121	NR_003955	1.34119	0.470838	0.00414136	0.100214	0.470234	-0.27736	0.283222	-0.0242078	-0.153271	0.147735	0.0923879	-0.0377007	0.183191	0.286344	-0.19021	-0.395594	0.277478	0.622421	0.497182	0.719886	0.747342	0.743043	0.400732	0.379307	0.729481	0.561934	ref|Homo sapiens embigin homolog (mouse) pseudogene (LOC647121) on chromosome 1 [NR_003955]
A24P50472	LOC649839	XM_938903	1.31636	0.53877	0.00359954	0.100214	0.499373	0.246544	0.236732	0.226799	0.247094	0.135605	0.152702	0.592628	0.40186	0.110676	0.275553	0.359286	0.518074	0.400751	0.768286	0.933689	1.12075	1.02086	0.905204	0.363048	0.198799	0.646982	ref|PREDICTED: Homo sapiens similar to mCG7611 (LOC649839), mRNA [XM_938903]
A24P365327	LSM14A	NM_015578	1.26899	0.336313	0.0029125	0.100214	0.509883	0.431126	0.249622	0.136187	0.0296588	0.355194	0.388376	0.538882	0.543904	0.731464	0.297877	0.405861	0.740575	0.560015	0.504082	0.671486	0.924621	1.02907	0.884252	0.504962	0.86792	0.888874	ref|Homo sapiens LSM14A, SCD6 homolog A (S. cerevisiae) (LSM14A), transcript variant 2, mRNA [NM_015578]
A23P94009	LSM8	NM_016200	1.40316	0.470838	0.00422014	0.100214	0.425638	-0.0214471	0.0806094	0.0404792	0.256202	0.237217	0.401055	0.664974	0.292655	0.261267	0.0357247	0.247552	0.511415	0.362543	0.610521	0.583486	0.838555	0.802466	0.548717	0.521155	0.739167	1.77279	ref|Homo sapiens LSM8 homolog, U6 small nuclear RNA associated (S. cerevisiae) (LSM8), mRNA [NM_016200]
A23P59787	LUC7L2	NM_016019	1.25146	0.470838	0.00420116	0.100214	0.41272	0.342873	0.266733	0.475278	0.135039	0.153902	0.513382	0.530626	0.529632	0.520356	0.280029	0.689145	0.855501	0.640325	0.332251	0.612882	0.357018	0.640135	0.790903	1.11718	0.721733	0.867032	ref|Homo sapiens LUC7-like 2 (S. cerevisiae) (LUC7L2), mRNA [NM_016019]
A23P78209	MAFG	NM_002359	0.669822	0.443823	0.000185519	0.100214	0.178436	0.369956	-0.204996	0.174094	0.0789557	0.448456	0.193009	-0.0826487	0.0736374	-0.014739	0.243121	0.149875	-0.173397	-0.431076	-0.307168	-0.337014	-1.15379	-0.980907	-0.572041	-0.252916	-0.239715	-1.03452	ref|Homo sapiens v-maf musculoaponeurotic fibrosarcoma oncogene homolog G (avian) (MAFG), transcript variant 1, mRNA [NM_002359]
A23P2423	MAGOHB	NM_018048	1.66374	0	0.00122603	0.100214	0.500208	0.424805	-0.0529332	-0.0662904	0.0813892	0.31968	0.228	0.204194	0.409998	0.328128	-0.0960533	0.19142	0.421193	0.148859	0.909652	0.988902	1.25311	1.4264	1.44958	0.296049	0.584751	1.74599	ref|Homo sapiens mago-nashi homolog B (Drosophila) (MAGOHB), mRNA [NM_018048]
A23P500773	MAP3K7	NM_003188	1.33726	0.470838	0.00384198	0.100214	0.16476	0.194238	0.124736	-0.217915	0.147866	-0.0282319	0.177936	0.0328842	0.26868	0.211889	-0.119118	0.322071	0.260286	0.1304	0.252546	0.405445	0.938424	0.813327	0.703513	0.369571	0.0131788	1.02874	ref|Homo sapiens mitogen-activated protein kinase kinase kinase 7 (MAP3K7), transcript variant A, mRNA [NM_003188]
A32P87703	MAT2A	NM_005911	1.3156	0.416511	0.00194884	0.100214	0.072831	0.159926	0.210244	0.581923	0.00613018	0.47039	0.252202	0.00112759	0.231049	0.413112	-0.0353574	0.434498	0.413094	0.41445	0.40908	0.819493	0.980379	0.763786	0.77081	0.575073	0.893538	0.162062	ref|Homo sapiens methionine adenosyltransferase II, alpha (MAT2A), mRNA [NM_005911]
A23P7873	MCM3	NM_002388	1.36928	0.470838	0.00397095	0.100214	0.60822	0.489345	0.412684	-0.263565	-0.0122796	-0.229875	0.0416139	-0.0159395	0.144961	0.0442163	-0.137355	0.270195	0.432256	0.187329	0.297097	0.594269	0.893093	0.969776	1.05863	0.0716849	0.379946	0.806785	ref|Homo sapiens minichromosome maintenance complex component 3 (MCM3), mRNA [NM_002388]
A23P155907	METAP1	NM_015143	1.41133	0	0.000695254	0.100214	0.444807	0.245044	0.394755	0.0984741	-0.219026	-0.106096	0.108876	0.105842	0.224307	0.282946	0.079331	0.587066	0.311554	0.254366	0.423962	0.545289	0.8827	0.964428	0.853768	0.32803	0.487891	1.25378	ref|Homo sapiens methionyl aminopeptidase 1 (METAP1), mRNA [NM_015143]
A23P304000	MON2	NM_015026	1.37408	0.311186	0.00289393	0.100214	0.815777	0.433501	0.34357	0.124551	0.148412	0.0478149	0.424677	0.635244	0.371368	0.461988	0.140801	0.400783	0.5711	0.638929	0.552937	0.694411	0.999627	1.01116	0.890679	0.673171	0.650855	1.65123	ref|Homo sapiens MON2 homolog (S. cerevisiae) (MON2), mRNA [NM_015026]
A23P97473	MRPL20	NM_017971	1.31013	0	0.00114533	0.100214	0.365008	0.392339	0.198365	0.316696	0.146485	0.146568	0.0679772	0.420915	0.125209	0.339728	0.00109425	0.540508	0.448492	0.266849	0.475848	0.538293	0.694909	0.930017	0.860141	0.436371	0.429753	1.04462	ref|Homo sapiens mitochondrial ribosomal protein L20 (MRPL20), nuclear gene encoding mitochondrial protein, mRNA [NM_017971]
A23P18422	MRPL3	NM_007208	1.49834	0.292683	0.00358791	0.100214	0.376992	0.310925	-0.0256516	0.522358	0.196569	0.302002	0.23717	0.345721	0.296254	0.163108	-0.312758	-0.0580117	0.530022	0.357265	0.657841	1.03985	1.46479	1.42764	1.20275	0.349488	0.390498	0.79121	ref|Homo sapiens mitochondrial ribosomal protein L3 (MRPL3), nuclear gene encoding mitochondrial protein, mRNA [NM_007208]
A23P81212	MRPS18C	NM_016067	1.8947	0	0.00164582	0.100214	0.785499	0.430503	-0.299802	0.526547	0.349722	0.355229	-0.22009	0.213476	-0.211013	0.701889	-0.338631	0.508859	0.394051	-0.00252588	0.800911	0.703758	1.45892	1.77469	1.69674	0.774372	0.835954	2.3082	ref|Homo sapiens mitochondrial ribosomal protein S18C (MRPS18C), nuclear gene encoding mitochondrial protein, mRNA [NM_016067]
A23P86182	MRPS21	NM_031901	1.36609	0.649757	0.00483903	0.101802	0.387091	0.139215	0.111138	0.246287	-0.139525	-0.159379	-0.104645	0.0758103	0.403477	0.00263992	-0.133359	-0.0009	0.258017	0.187063	0.460025	0.663494	0.86186	0.944682	0.694232	0.155019	0.115399	1.09189	ref|Homo sapiens mitochondrial ribosomal protein S21 (MRPS21), nuclear gene encoding mitochondrial protein, transcript variant 1, mRNA [NM_031901]
A23P157352	MRPS33	NM_016071	1.5591	0.470838	0.00467333	0.100992	0.471878	0.401041	0.191995	0.0942083	0.0707031	-0.224213	-0.174181	0.223412	0.00202763	0.151452	-0.343798	-0.0708884	0.518601	0.386752	0.505325	0.839605	1.29555	1.24691	0.984949	0.188728	-0.247748	1.41779	ref|Homo sapiens mitochondrial ribosomal protein S33 (MRPS33), nuclear gene encoding mitochondrial protein, transcript variant 1, mRNA [NM_016071]
A23P154315	MRPS9	NM_182640	1.33734	0	0.000622902	0.100214	0.591179	0.364739	0.310389	-0.318662	0.0462364	0.290677	0.271641	0.289972	0.320995	0.63065	0.0857005	0.518686	0.462073	0.719729	0.574177	0.584512	0.582531	1.00171	1.01592	0.736812	0.698453	0.711235	ref|Homo sapiens mitochondrial ribosomal protein S9 (MRPS9), nuclear gene encoding mitochondrial protein, mRNA [NM_182640]
A23P217778	MSL3L1	NM_078629	1.3792	0.370866	0.00240348	0.100214	0.752351	0.341815	0.162314	0.289323	-0.0479348	0.207406	-0.188358	0.51434	0.213769	0.0645934	-0.463154	0.560827	0.698147	0.102436	0.784114	0.627176	0.871243	0.981481	0.859971	0.353483	0.224059	0.961509	ref|Homo sapiens male-specific lethal 3-like 1 (Drosophila) (MSL3L1), transcript variant 1, mRNA [NM_078629]
A23P64010	MTCH2	NM_014342	1.93907	0	0.00239027	0.100214	-0.548112	0.184845	0.266494	-0.451301	0.379099	1.20886	-0.365287	-0.728314	0.05734	-0.343747	-0.356563	0.973167	0.45344	0.732466	0.94311	1.14427	1.41755	1.44217	0.524182	-0.519713	-0.143698	2.15851	ref|Homo sapiens mitochondrial carrier homolog 2 (C. elegans) (MTCH2), nuclear gene encoding mitochondrial protein, mRNA [NM_014342]
A23P53788	MTIF3	NM_152912	1.59783	0.370866	0.00267231	0.100214	0.149771	0.280919	0.130228	-0.218885	0.064579	-0.108632	-0.240006	-0.13329	-0.114361	0.18403	-0.0434818	0.239046	-0.135187	0.319147	0.389029	0.815423	1.17581	1.49818	1.39597	0.0555469	0.117965	0.477229	ref|Homo sapiens mitochondrial translational initiation factor 3 (MTIF3), nuclear gene encoding mitochondrial protein, mRNA [NM_152912]
A24P106591	MUTED	NM_201280	1.42035	0.370866	0.00241116	0.100214	0.458906	0.13882	0.0334758	-0.0696213	0.0283196	-0.0352129	0.27104	0.473303	0.292758	0.506286	0.146827	0.171298	0.496417	0.410602	0.130198	0.644008	1.11936	1.20209	1.13249	0.43403	0.617271	1.0702	ref|Homo sapiens muted homolog (mouse) (MUTED), mRNA [NM_201280]
A23P6263	MX2	NM_002463	1.36919	0.470838	0.00398736	0.100214	0.090188	-0.00992288	0.013126	-0.0620312	0.274805	-0.0798316	0.441798	-0.0139649	-0.101262	-0.0466334	0.365476	0.349909	0.31696	-0.328749	0.378446	0.457359	0.688963	0.672234	0.70985	0.506355	1.22582	0.540363	ref|Homo sapiens myxovirus (influenza virus) resistance 2 (mouse) (MX2), mRNA [NM_002463]
A23P53856	N4BP2L2	NM_014887	1.33147	0	0.00150265	0.100214	0.528887	0.430619	0.548242	0.00960432	0.175324	-0.0450811	0.265928	0.470215	0.0805835	0.744186	0.231308	0.549666	0.759617	0.547299	0.507153	0.567951	0.717491	1.1855	1.1632	0.561652	0.721868	0.712239	ref|Homo sapiens NEDD4 binding protein 2-like 2 (N4BP2L2), transcript variant 2, mRNA [NM_014887]
A23P207399	NBR1	NM_031858	1.67391	0.53877	0.00436456	0.100214	0.208723	0.579348	0.302649	-0.239232	0.114799	-0.0367994	-0.0260295	-0.0189754	-0.00208654	0.10226	-0.0243338	0.144472	0.165	0.258607	0.395079	0.869933	1.48746	1.56675	1.53513	0.0456022	0.0425251	1.3109	ref|Homo sapiens neighbor of BRCA1 gene 1 (NBR1), transcript variant 2, mRNA [NM_031858]
A23P43566	NDUFA8	NM_014222	1.58091	0.470838	0.0048442	0.101802	0.563283	0.443964	0.266572	0.239505	0.161591	0.180407	0.239066	0.18694	-0.127109	0.223789	-0.103117	-0.00829436	0.27879	0.158167	0.729672	0.894899	1.52039	1.54944	1.55503	0.36762	0.366391	1.06425	ref|Homo sapiens NADH dehydrogenase (ubiquinone) 1 alpha subcomplex, 8, 19kDa (NDUFA8), nuclear gene encoding mitochondrial protein, mRNA [NM_014222]
A23P131365	NDUFS1	NM_005006	1.24488	0.470838	0.00429732	0.100214	0.146956	0.0439361	0.0577391	0.217037	-0.00568748	-0.238908	0.131665	0.109729	0.12834	0.494478	-0.0996366	0.172836	0.275952	0.316376	0.124284	0.467549	0.57834	0.606236	0.529762	0.260139	0.359918	0.754204	ref|Homo sapiens NADH dehydrogenase (ubiquinone) Fe-S protein 1, 75kDa (NADH-coenzyme Q reductase) (NDUFS1), nuclear gene encoding mitochondrial protein, mRNA [NM_005006]
A23P15714	NSF	NM_006178	1.60211	0	0.00020995	0.100214	0.135083	0.123456	0.0404431	0.0447583	-0.252764	0.194885	-0.0785609	0.0598805	0.106885	0.163247	-0.183591	0.367387	0.128622	0.128925	0.660633	0.691174	1.20737	1.35485	1.16067	0.268434	0.394402	0.853677	ref|Homo sapiens N-ethylmaleimide-sensitive factor (NSF), mRNA [NM_006178]
A23P134809	NSMAF	NM_003580	1.25425	0.311186	0.00324452	0.100214	0.157659	-0.278584	-0.104215	0.238284	0.11376	0.255546	0.0735017	0.195394	-0.0492803	0.416647	0.191796	0.241491	0.263723	0.372438	0.346769	0.250114	0.572174	0.848514	0.364165	0.579197	0.351904	0.609382	ref|Homo sapiens neutral sphingomyelinase (N-SMase) activation associated factor (NSMAF), mRNA [NM_003580]
A23P152919	NUP88	NM_002532	1.24594	0.304193	0.0035583	0.100214	-0.113487	0.0764239	0.403152	-0.11291	-0.0324215	-0.19031	0.108624	0.13091	0.156105	0.138699	-0.0140658	0.448061	0.297342	0.174708	0.432371	0.288933	0.574025	0.570921	0.710997	0.241704	0.128244	0.134189	ref|Homo sapiens nucleoporin 88kDa (NUP88), mRNA [NM_002532]
A23P329198	OBFC2A	NM_001031716	1.61566	0	0.0012723	0.100214	0.235258	-0.123238	0.281651	0.723599	0.520609	0.679653	0.521305	0.376852	0.221345	0.300615	0.339959	0.241096	0.403005	0.566414	1.00881	1.04038	1.38506	1.61993	1.18703	0.726967	0.770455	1.95637	ref|Homo sapiens oligonucleotide/oligosaccharide-binding fold containing 2A (OBFC2A), mRNA [NM_001031716]
A32P60459	OTUD1	AB188491	0.656188	0.859467	0.000504198	0.100214	-0.209249	-0.011173	-0.0741373	0.73384	0.884893	0.537418	0.469552	0.482449	0.403238	-0.244402	0.271847	-0.214849	-0.220422	-0.175759	0.0173124	-0.367249	-0.752385	-0.662594	-0.59136	-0.393823	0.132743	-0.00343324	gb|Homo sapiens mRNA, clone: TH020D07. [AB188491]
A24P141995	PAPOLA	NM_032632	1.58051	0.292683	0.00383053	0.100214	0.615883	0.137747	0.0397819	0.428091	0.0108741	0.236007	0.232084	0.211349	0.115614	0.0970797	-0.37093	0.200379	0.266027	0.0640304	0.503405	0.890618	1.16972	1.18045	1.08224	0.421052	0.393296	1.89656	ref|Homo sapiens poly(A) polymerase alpha (PAPOLA), mRNA [NM_032632]
A23P114783	PARP1	NM_001618	1.52749	0	0.00052211	0.100214	0.622284	0.352888	0.395084	0.328274	0.18381	-0.07493	-0.0694751	0.19576	-0.0207956	0.223287	-0.292125	0.644002	0.610071	0.370097	0.448151	0.515716	1.02764	0.950074	1.02182	0.783742	0.232893	1.62379	ref|Homo sapiens poly (ADP-ribose) polymerase family, member 1 (PARP1), mRNA [NM_001618]
A23P114783	PARP1	NM_001618	1.53617	0	0.000610775	0.100214	0.627517	0.430588	0.381311	0.475827	0.102914	-0.156141	-0.0221663	0.14715	0.0700254	0.292215	-0.136448	0.761379	0.668867	0.323467	0.544129	0.510079	1.0902	0.956812	1.13742	0.638743	0.308411	1.69177	ref|Homo sapiens poly (ADP-ribose) polymerase family, member 1 (PARP1), mRNA [NM_001618]
A23P114783	PARP1	NM_001618	1.54199	0	0.00063486	0.100214	0.621915	0.418881	0.366027	0.449726	0.148796	-0.0546423	0.0798215	0.294627	-0.0492975	0.195702	-0.197843	0.806114	0.561261	0.33985	0.553362	0.575341	0.976646	0.910293	1.08634	0.756702	0.319284	1.8026	ref|Homo sapiens poly (ADP-ribose) polymerase family, member 1 (PARP1), mRNA [NM_001618]
A23P114783	PARP1	NM_001618	1.55999	0	0.000764734	0.100214	0.671487	0.378179	0.286619	0.413003	0.314994	-0.0257355	-0.0640911	0.119035	0.0124254	0.161963	-0.255981	0.628024	0.660424	0.400409	0.427512	0.61517	0.990997	0.876803	1.0985	0.713741	0.277421	1.86269	ref|Homo sapiens poly (ADP-ribose) polymerase family, member 1 (PARP1), mRNA [NM_001618]
A23P114783	PARP1	NM_001618	1.55375	0	0.000931979	0.100214	0.628862	0.287764	0.364665	0.353904	0.228876	-0.0762982	0.00355223	0.164242	0.0214387	0.221609	-0.180309	0.62949	0.67075	0.353675	0.422746	0.582693	0.990925	0.815325	0.994131	0.678545	0.308055	1.92845	ref|Homo sapiens poly (ADP-ribose) polymerase family, member 1 (PARP1), mRNA [NM_001618]
A23P114783	PARP1	NM_001618	1.5681	0	0.00103507	0.100214	0.640512	0.458072	0.480924	0.270044	0.182005	0.0262153	-0.0344714	0.192473	0.0788914	0.220279	-0.243754	0.730202	0.568757	0.476551	0.459041	0.512964	1.05934	0.885074	1.08913	0.729377	0.297163	1.96494	ref|Homo sapiens poly (ADP-ribose) polymerase family, member 1 (PARP1), mRNA [NM_001618]
A23P114783	PARP1	NM_001618	1.55752	0	0.00107923	0.100214	0.605774	0.413357	0.379621	0.246621	0.259511	0.00986654	-0.0288604	0.105975	0.0414989	0.278366	-0.165185	0.764536	0.606743	0.342061	0.48987	0.563709	0.983766	0.931493	1.09839	0.719738	0.133034	1.88524	ref|Homo sapiens poly (ADP-ribose) polymerase family, member 1 (PARP1), mRNA [NM_001618]
A23P114783	PARP1	NM_001618	1.55253	0	0.00141409	0.100214	0.601774	0.324091	0.297164	0.416995	0.20216	0.0411214	0.103882	0.285337	-0.0487571	0.230029	-0.180847	0.705456	0.53671	0.306938	0.512008	0.572523	1.00693	0.845639	1.03459	0.637186	0.339768	2.00285	ref|Homo sapiens poly (ADP-ribose) polymerase family, member 1 (PARP1), mRNA [NM_001618]
A23P114783	PARP1	NM_001618	1.50237	0	0.00168203	0.100214	0.668948	0.40009	0.423115	0.465956	0.16151	0.0143171	0.187235	0.265126	-0.0586109	0.238217	-0.196753	0.721271	0.647499	0.328817	0.444796	0.537899	1.01458	0.88588	1.04155	0.792691	0.2629	1.83066	ref|Homo sapiens poly (ADP-ribose) polymerase family, member 1 (PARP1), mRNA [NM_001618]
A23P114783	PARP1	NM_001618	1.55187	0.398135	0.00242619	0.100214	0.62768	0.304698	0.373073	0.492014	0.206669	0.00963798	0.0932148	0.264133	-0.0475833	0.27632	-0.314161	0.68186	0.446131	0.322797	0.360264	0.63522	1.06518	1.01552	1.01292	0.62254	0.332567	2.00843	ref|Homo sapiens poly (ADP-ribose) polymerase family, member 1 (PARP1), mRNA [NM_001618]
A23P145437	PHIP	NM_017934	1.38969	0	0.000185431	0.100214	0.366799	0.0871292	0.169407	0.0428662	0.192672	-0.0626823	0.209415	0.179635	0.207656	0.222418	-0.0282723	0.430108	0.327338	0.331569	0.457682	0.658444	0.823794	0.862042	0.817212	0.229077	0.649448	1.03472	ref|Homo sapiens pleckstrin homology domain interacting protein (PHIP), mRNA [NM_017934]
A23P164536	PIK3C3	NM_002647	1.49351	0	0.000868421	0.100214	0.187505	0.0406792	-0.111162	-0.0275145	0.0451701	-0.106576	0.128191	0.246161	0.14615	0.311492	-0.0644594	0.0338069	0.297881	0.0565744	0.368403	0.566258	0.894286	1.16626	0.879421	0.477934	0.537556	1.32178	ref|Homo sapiens phosphoinositide-3-kinase, class 3 (PIK3C3), mRNA [NM_002647]
A24P305678	PITPNB	NM_012399	1.30423	0.470838	0.00387891	0.100214	0.284866	0.0557139	0.0385888	0.264986	-0.286783	0.126132	-0.0665183	0.16579	0.189289	0.118737	-0.0461933	0.0783087	0.193813	0.319647	0.408513	0.4253	0.715506	0.647025	0.560022	0.0483226	0.399048	1.04681	ref|Homo sapiens phosphatidylinositol transfer protein, beta (PITPNB), mRNA [NM_012399]
A23P84775	PLRG1	NM_002669	1.48493	0	0.000386433	0.100214	0.429134	0.167833	0.107862	-0.0353918	-0.192118	-0.335786	-0.13303	0.00776763	-0.104933	0.399918	-0.00506474	0.247352	0.0865344	0.629756	0.216515	0.400889	0.894497	1.09679	0.8825	0.32598	0.550185	1.01605	ref|Homo sapiens pleiotropic regulator 1 (PRL1 homolog, Arabidopsis) (PLRG1), mRNA [NM_002669]
A32P182439	POLD3	NM_006591	1.80896	0	0.0021561	0.100214	0.958277	0.316976	-0.0865714	0.279633	-0.0694597	0.122896	0.323571	0.179625	0.337657	0.180245	-0.0276405	0.301822	0.670972	0.240688	0.492065	0.709482	1.48715	2.05596	1.50089	0.495054	0.546244	2.02678	ref|Homo sapiens polymerase (DNA-directed), delta 3, accessory subunit (POLD3), mRNA [NM_006591]
A23P144311	POLR2B	NM_000938	1.25232	0.311186	0.00327432	0.100214	0.0367381	-0.326331	-0.269706	-0.299016	-0.30918	-0.462381	-0.335118	-0.346441	-0.249446	-0.129579	-0.104231	-0.0342157	-0.179179	0.163618	-0.0783789	0.0963902	0.495487	0.288781	0.216645	-0.0244974	-0.0377594	-0.227912	ref|Homo sapiens polymerase (RNA) II (DNA directed) polypeptide B, 140kDa (POLR2B), mRNA [NM_000938]
A23P121596	PPBP	NM_002704	2.03541	0.398135	0.0035228	0.100214	0.185199	-0.188369	-0.940943	-0.187044	0.818423	0.687169	0.261438	-0.374326	0.403724	1.14121	-0.146943	1.0769	-0.0211831	0.343729	1.31618	0.603232	1.63596	1.90236	2.60391	0.581452	0.163525	1.55125	ref|Homo sapiens pro-platelet basic protein (chemokine (C-X-C motif) ligand 7) (PPBP), mRNA [NM_002704]
A23P51627	PPCS	NM_024664	1.38912	0.416511	0.00203275	0.100214	0.358489	0.0910315	-0.00129312	0.0765281	0.286849	0.186679	0.275779	0.283112	0.112102	0.180377	-0.172679	0.114218	0.456062	0.169161	0.380209	0.608796	0.966284	1.28938	0.94384	0.455138	0.358335	0.75634	ref|Homo sapiens phosphopantothenoylcysteine synthetase (PPCS), transcript variant 1, mRNA [NM_024664]
A24P95038	PPIA	NM_021130	1.32173	0.336313	0.00275426	0.100214	0.340462	0.21397	0.396657	0.359849	0.101933	0.383528	0.471324	0.261264	0.322125	0.222701	0.290605	0.371618	0.39586	0.361803	0.659962	1.00738	1.01432	1.03294	1.11721	0.288378	0.697489	0.536194	ref|Homo sapiens peptidylprolyl isomerase A (cyclophilin A) (PPIA), mRNA [NM_021130]
A24P144499	PPIAL4	NM_178230	1.31532	0	0.00136969	0.100214	0.260121	0.0652385	0.178179	0.162725	-0.00553011	0.363143	0.29915	0.18893	0.334133	0.194324	0.0859249	0.157166	0.361657	0.274275	0.637163	0.757832	0.789782	0.867523	0.695079	0.328897	0.439166	0.964337	ref|Homo sapiens peptidylprolyl isomerase A (cyclophilin A)-like 4 (PPIAL4), mRNA [NM_178230]
A24P97001	PRPF38A	NM_032864	1.32088	0	0.00132228	0.100214	0.639358	0.277425	0.380639	0.040955	0.010917	0.202627	0.355262	0.435395	0.226454	0.10495	-0.326135	0.350126	0.568503	0.392446	0.402122	0.674166	0.661268	0.811324	0.702491	0.435434	0.948995	0.887177	ref|Homo sapiens PRP38 pre-mRNA processing factor 38 (yeast) domain containing A (PRPF38A), mRNA [NM_032864]
A23P106741	PSMD7	NM_002811	1.40944	0.53877	0.00369308	0.100214	0.259503	-0.0586071	-0.0935232	0.300986	0.0109742	-0.0600789	0.154591	0.223997	0.00972595	0.347946	-0.142168	-0.163687	0.350448	0.244498	0.182231	0.598463	1.03805	1.04384	1.05794	0.21475	0.481516	0.864107	ref|Homo sapiens proteasome (prosome, macropain) 26S subunit, non-ATPase, 7 (PSMD7), mRNA [NM_002811]
A24P75158	PTAR1	NM_001099666	1.4847	0	0.00143196	0.100214	1.41295	0.518744	0.41048	0.292642	0.00222649	-0.116148	0.276445	0.628068	0.622591	0.398194	-0.188011	0.661173	1.02979	0.572135	0.656857	0.70964	1.13258	1.3632	1.30201	0.958224	0.819408	1.63592	ref|Homo sapiens protein prenyltransferase alpha subunit repeat containing 1 (PTAR1), mRNA [NM_001099666]
A23P165879	RAB10	NM_016131	2.00102	0.311186	0.00418583	0.100214	0.157174	0.245771	-0.0754711	0.265381	0.371342	0.425014	0.361134	0.0828233	0.00349441	0.101179	0.113601	0.185548	0.0668629	0.13753	0.55017	1.14799	1.58556	2.08018	1.71609	-0.0466268	0.897804	2.2863	ref|Homo sapiens RAB10, member RAS oncogene family (RAB10), mRNA [NM_016131]
A23P200325	RABGAP1L	NM_014857	1.36627	0.292683	0.0033003	0.100214	-0.0117408	-0.127268	0.218483	0.112089	0.319127	0.414734	0.386361	0.38505	0.219622	0.405311	0.159684	0.213867	0.163588	0.394375	0.609484	0.684155	1.06711	1.04791	0.448735	0.353182	1.12324	0.989033	ref|Homo sapiens RAB GTPase activating protein 1-like (RABGAP1L), transcript variant 1, mRNA [NM_014857]
A23P118392	RASD1	NM_016084	0.547937	0.642052	0.000331343	0.100214	-0.348678	-0.154462	0.0126107	0.620462	0.705488	1.01396	0.481979	0.0829894	-0.251456	0.156359	0.26591	-0.783998	-0.135779	-0.530458	-0.129531	-0.952705	-1.34688	-1.5529	-1.77543	0.474819	-0.504228	-0.603172	ref|Homo sapiens RAS, dexamethasone-induced 1 (RASD1), mRNA [NM_016084]
A23P142994	RBM45	NM_152945	1.33675	0.536103	0.00367785	0.100214	0.651408	0.324162	0.184058	0.274586	0.293261	0.399202	0.343594	0.483101	0.32227	0.33954	-0.37969	0.255873	0.569714	0.184017	0.529084	0.672157	1.07304	1.07974	0.82074	0.767772	0.753428	1.02963	ref|Homo sapiens RNA binding motif protein 45 (RBM45), mRNA [NM_152945]
A23P25215	RECQL	NM_032941	1.40118	0	0.00150293	0.100214	0.0771154	-0.305432	0.21841	-0.13086	0.101902	0.0526221	0.143778	-0.155132	-0.15631	0.110609	-0.205259	0.182388	-0.268941	0.355756	0.632004	0.345222	0.944225	0.661942	0.664232	0.0222503	0.421257	0.815996	ref|Homo sapiens RecQ protein-like (DNA helicase Q1-like) (RECQL), transcript variant 2, mRNA [NM_032941]
A23P350045	REEP5	NM_005669	1.60313	0.416511	0.0023083	0.100214	0.0972291	-0.30626	0.216389	0.0841073	0.348194	0.419927	0.128859	-0.210979	-0.107492	0.163578	0.0155336	-0.049284	0.116029	0.180651	0.519986	0.9144	1.28655	1.35659	1.05958	0.114078	0.507935	1.43816	ref|Homo sapiens receptor accessory protein 5 (REEP5), mRNA [NM_005669]
A23P120153	RNF149	NM_173647	1.67001	0	0.000290417	0.100214	-0.356313	-0.239615	-0.16063	0.100758	0.266177	0.108931	0.161254	-0.0232267	-0.0823275	0.776294	0.473605	0.496977	0.583919	0.891259	0.126415	0.745372	0.658646	1.4006	1.00138	0.426874	0.704555	1.74551	ref|Homo sapiens ring finger protein 149 (RNF149), mRNA [NM_173647]
A23P107073	RPA1	NM_002945	1.49883	0	0.000921103	0.100214	0.656042	0.477137	0.422115	-0.0165615	-0.128995	0.382528	0.294415	0.083802	0.458448	0.200979	-0.15985	0.384183	0.476924	0.325085	0.82397	0.642507	1.05176	1.20988	1.02345	0.878646	0.385759	1.56955	ref|Homo sapiens replication protein A1, 70kDa (RPA1), mRNA [NM_002945]
A23P86133	RPA2	NM_002946	1.53811	0.53877	0.00396506	0.100214	0.204973	0.0297949	0.0296825	-0.762865	-0.256089	-0.464799	-0.474183	-0.709619	-0.471188	-0.0768845	-0.0705331	-0.22236	-0.0506879	0.0525666	0.295728	0.314139	0.775313	1.09908	0.963726	-0.605939	0.111174	0.516668	ref|Homo sapiens replication protein A2, 32kDa (RPA2), mRNA [NM_002946]
A32P220307	RPL39	NM_001000	1.47513	0	0.00188952	0.100214	0.879108	0.573939	0.598025	0.853352	0.317039	0.465987	0.62877	0.705466	0.629014	0.58617	0.354241	0.771977	1.07558	0.519668	1.17565	1.70078	1.6594	1.56963	1.46027	0.637202	0.588218	1.03847	ref|Homo sapiens ribosomal protein L39 (RPL39), mRNA [NM_001000]
A23P34018	RPL39	NM_001000	1.48536	0.311186	0.00296324	0.100214	0.812968	0.462436	0.606965	0.800189	0.25747	0.410434	0.587628	0.625748	0.7217	0.520604	0.264291	0.788343	1.05288	0.359455	1.14303	1.61974	1.5648	1.52059	1.60176	0.5033	0.500074	1.05827	ref|Homo sapiens ribosomal protein L39 (RPL39), mRNA [NM_001000]
A24P638294	RPS26	NM_001029	2.86904	0	0.00158965	0.100214	-0.611239	-0.814575	1.8138	-0.587461	1.3872	-0.494698	-0.583644	1.86862	-0.532277	-0.689353	-0.984488	1.67882	2.92308	1.67765	-0.582981	1.78473	2.66793	2.55836	-0.717895	1.86637	2.49828	1.26465	ref|Homo sapiens ribosomal protein S26 (RPS26), mRNA [NM_001029]
A24P289404	RPS26	NM_001029	2.45442	0	0.00299395	0.100214	-0.578015	-0.485943	1.88774	-0.471641	1.34445	-0.473527	-0.363789	2.01939	-0.503235	-0.469659	-0.737127	1.61909	2.69299	1.75451	-0.455385	1.87124	2.27054	2.19921	-0.496776	1.7229	2.7233	0.809835	ref|Homo sapiens ribosomal protein S26 (RPS26), mRNA [NM_001029]
A23P116694	RPS26	NM_001029	2.31732	0	0.00329651	0.100214	-0.788834	-0.359674	1.68763	-0.313974	1.1375	-0.433971	-0.14827	1.65885	-0.656902	-0.260107	-0.351294	1.78937	2.4221	1.67417	-0.449078	1.63733	2.05186	2.06016	-0.220741	1.46044	2.33172	0.147054	ref|Homo sapiens ribosomal protein S26 (RPS26), mRNA [NM_001029]
A23P122775	RTN4IP1	NM_032730	1.36837	0.470838	0.00411965	0.100214	0.0138512	0.240125	-0.0157646	-0.18539	-0.206236	-0.174521	-0.139854	-0.0859083	-0.0532325	-0.40323	-0.426644	-0.130077	0.165678	-0.119401	0.407983	0.384365	0.948473	0.723998	0.350563	0.142127	-0.254334	0.555031	ref|Homo sapiens reticulon 4 interacting protein 1 (RTN4IP1), nuclear gene encoding mitochondrial protein, mRNA [NM_032730]
A23P39774	RY1	NM_006857	1.40428	0.470838	0.00408262	0.100214	0.480405	0.310988	0.0403491	0.424587	0.492246	0.33295	-0.0110412	0.565671	0.24477	0.468913	-0.304025	0.113952	0.485565	0.422911	0.614612	0.80531	1.22519	1.14655	1.07995	0.337706	0.636719	1.2663	ref|Homo sapiens putative nucleic acid binding protein RY-1 (RY1), mRNA [NM_006857]
A23P355244	SAMD9	NM_017654	1.66683	0.466779	0.00238484	0.100214	0.479543	-0.113298	-0.0691154	0.0196364	0.072578	-0.0769177	0.946467	0.112176	0.18658	0.187203	-0.538312	-0.16517	0.318309	0.0710001	0.462713	0.735483	1.23067	1.1372	1.1761	0.655205	1.364	1.69866	ref|Homo sapiens sterile alpha motif domain containing 9 (SAMD9), mRNA [NM_017654]
A23P145874	SAMD9L	NM_152703	2.09315	0	0.000309544	0.100214	0.577475	0.150372	0.43555	0.377933	0.369769	0.0592235	0.543413	0.40133	-0.0253992	-0.0638694	-0.0743515	0.0896882	0.624682	0.369199	1.21912	0.963327	1.63359	1.70891	1.81357	0.384651	1.9462	2.17742	ref|Homo sapiens sterile alpha motif domain containing 9-like (SAMD9L), mRNA [NM_152703]
A23P79836	SERINC3	NM_006811	1.65906	0	0.00173147	0.100214	0.0955451	-0.0930242	-0.0434149	0.339037	0.184581	0.327528	0.0205376	-0.204305	0.0963336	0.0692145	-0.273848	-0.0222629	0.0381362	-0.0402362	0.582223	1.01562	1.36343	1.56131	1.07696	0.328202	0.421138	1.19042	ref|Homo sapiens serine incorporator 3 (SERINC3), transcript variant 1, mRNA [NM_006811]
A23P218463	SERTAD1	NM_013376	0.563376	0.859467	0.000798604	0.100214	-0.626693	-0.491366	-0.25462	0.0352893	0.394488	0.366118	0.0423314	-0.302027	-0.124663	-0.230397	0.0948857	-0.357636	-0.759422	-0.847885	-0.745388	-0.542805	-1.9169	-2.45329	-2.52402	-0.36188	-0.0616415	-1.5134	ref|Homo sapiens SERTA domain containing 1 (SERTAD1), mRNA [NM_013376]
A23P341532	SETDB2	NM_031915	1.36894	0	0.00181176	0.100214	0.496986	0.223864	0.115761	-0.146607	-0.111963	-0.488263	0.0212208	0.107389	0.160823	0.0404076	-0.254229	0.122015	0.36143	0.397249	0.214747	0.394116	0.639517	0.677756	0.743258	0.116043	0.312334	1.08523	ref|Homo sapiens SET domain, bifurcated 2 (SETDB2), mRNA [NM_031915]
A24P603224	SF3A3	NM_006802	1.33023	0.398135	0.00220441	0.100214	0.0172271	-0.0366273	-0.0929078	0.15837	-0.0248951	0.0237166	-0.124154	-0.130369	-0.0884261	0.185454	-0.04181	0.0724931	-0.0118542	0.188458	0.29571	0.385191	0.811727	0.861733	0.792621	0.118594	0.248538	0.300695	ref|Homo sapiens splicing factor 3a, subunit 3, 60kDa (SF3A3), mRNA [NM_006802]
A23P49517	SFRS1	NM_001078166	1.38136	0	0.00144681	0.100214	0.244503	0.166598	-0.133196	-0.167194	-0.247353	-0.129448	-0.0902731	0.12148	0.176466	-0.0387678	-0.359181	0.0836481	0.317	0.257632	0.0508663	0.413065	0.748304	0.828996	0.994033	0.0728024	0.188729	0.462897	ref|Homo sapiens splicing factor, arginine/serine-rich 1 (splicing factor 2, alternate splicing factor) (SFRS1), transcript variant 2, mRNA [NM_001078166]
A23P42664	SHFM1	NM_006304	1.63462	0	0.000327846	0.100214	0.340524	0.247573	0.260321	0.146764	0.224936	0.379393	0.520614	0.617383	0.190698	0.565377	0.250059	0.417358	0.57778	0.372823	0.904177	1.17999	1.37389	1.33433	1.19994	0.545183	0.97274	1.92723	ref|Homo sapiens split hand/foot malformation (ectrodactyly) type 1 (SHFM1), mRNA [NM_006304]
A23P110661	SKIV2L2	NM_015360	1.84796	0	3.34028e-05	0.0480933	-0.0249496	-0.0782598	-0.301112	-0.128097	-0.0485551	-0.010043	-0.318129	-0.169584	-0.0260594	0.20851	-0.0486752	0.116965	0.340111	0.466808	0.374021	0.616851	1.10763	1.27328	1.32922	0.173295	0.563576	1.57987	ref|Homo sapiens superkiller viralicidic activity 2-like 2 (S. cerevisiae) (SKIV2L2), mRNA [NM_015360]
A23P135966	SLC25A14	NM_003951	1.24359	0.347092	0.0030506	0.100214	0.486263	0.0117923	0.0289136	0.0758175	-0.0150347	0.144043	0.0470865	0.3007	0.227549	0.217145	-0.0741911	0.45855	0.290004	0.103626	0.331626	0.518272	0.445297	0.828948	0.569475	0.396311	0.396699	0.549038	ref|Homo sapiens solute carrier family 25 (mitochondrial carrier, brain), member 14 (SLC25A14), nuclear gene encoding mitochondrial protein, transcript variant long, mRNA [NM_003951]
A23P129925	SLFN11	NM_152270	1.45274	0	0.000363828	0.100214	-0.593994	-0.851267	-0.287634	-0.0646535	-0.211491	-0.230034	-0.13314	-0.242037	-0.262555	0.69402	-0.175116	-0.0868784	-0.02025	0.409964	0.24294	0.519773	0.513584	0.59525	0.295886	0.409171	0.604817	0.43621	ref|Homo sapiens schlafen family member 11 (SLFN11), transcript variant 5, mRNA [NM_152270]
A23P213255	SMARCAD1	NM_020159	1.56956	0	0.000445499	0.100214	0.645335	0.490573	0.360863	0.245573	-0.185359	-0.142574	0.0517518	0.288587	0.0401527	0.592457	-0.168812	0.429287	0.60363	0.56987	0.409923	0.641553	1.08583	1.32241	1.23092	0.700902	0.506647	1.58665	ref|Homo sapiens SWI/SNF-related, matrix-associated actin-dependent regulator of chromatin, subfamily a, containing DEAD/H box 1 (SMARCAD1), mRNA [NM_020159]
A23P213255	SMARCAD1	NM_020159	1.62064	0	0.000506298	0.100214	0.599131	0.499394	0.283473	0.0954471	-0.391413	-0.073421	-0.0917617	0.42985	0.280231	0.489319	-0.224545	0.307667	0.601754	0.61776	0.433043	0.708689	1.20392	1.35549	1.31878	0.540469	0.505912	1.61079	ref|Homo sapiens SWI/SNF-related, matrix-associated actin-dependent regulator of chromatin, subfamily a, containing DEAD/H box 1 (SMARCAD1), mRNA [NM_020159]
A23P213255	SMARCAD1	NM_020159	1.54144	0	0.00121691	0.100214	0.607297	0.57971	0.267494	0.0570497	-0.160743	-0.0834558	-0.0957821	0.284284	0.0703262	0.476395	-0.314987	0.244221	0.426491	0.456132	0.556147	0.671095	1.05543	1.28758	1.15466	0.479734	0.318142	1.54424	ref|Homo sapiens SWI/SNF-related, matrix-associated actin-dependent regulator of chromatin, subfamily a, containing DEAD/H box 1 (SMARCAD1), mRNA [NM_020159]
A23P213255	SMARCAD1	NM_020159	1.55692	0	0.00177654	0.100214	0.841061	0.530589	0.236943	0.0573116	-0.16713	-0.108795	0.0148648	0.286239	0.125877	0.399708	-0.167644	0.428598	0.353402	0.595692	0.405155	0.725915	0.982189	1.40979	1.20118	0.446503	0.337984	1.706	ref|Homo sapiens SWI/SNF-related, matrix-associated actin-dependent regulator of chromatin, subfamily a, containing DEAD/H box 1 (SMARCAD1), mRNA [NM_020159]
A23P213255	SMARCAD1	NM_020159	1.59966	0	0.00181756	0.100214	0.844024	0.548947	0.347252	0.0672494	-0.404149	-0.195265	-0.0899531	0.242242	0.0890259	0.398937	-0.130571	0.332591	0.517101	0.436285	0.5438	0.685105	1.04409	1.28298	1.29402	0.494165	0.248544	1.8248	ref|Homo sapiens SWI/SNF-related, matrix-associated actin-dependent regulator of chromatin, subfamily a, containing DEAD/H box 1 (SMARCAD1), mRNA [NM_020159]
A23P67228	SNAPC2	NM_003083	0.594332	0.305912	0.000165944	0.100214	0.278538	-0.0064125	0.208795	0.210423	0.094359	0.443442	0.334605	0.0919433	0.0823701	0.101398	-0.0208477	-0.189382	0.0142443	-0.491368	-0.489361	-0.929863	-1.97574	-1.52004	-1.28161	-0.104447	-0.124723	-0.581377	ref|Homo sapiens small nuclear RNA activating complex, polypeptide 2, 45kDa (SNAPC2), mRNA [NM_003083]
A23P132216	SNRPD3	NM_004175	1.5003	0.416511	0.00218724	0.100214	0.0115025	-0.153261	-0.024857	0.150749	0.0563324	0.219048	0.106004	0.297372	0.0946898	0.129193	-0.179882	0.0148454	0.194806	0.110147	0.470277	0.801622	0.968912	1.0531	0.857945	-0.0073657	0.524985	1.4289	ref|Homo sapiens small nuclear ribonucleoprotein D3 polypeptide 18kDa (SNRPD3), mRNA [NM_004175]
A23P259054	SNX14	NM_153816	1.43112	0.443823	0.00470836	0.100992	0.45341	0.0632904	0.16463	0.344817	0.337706	0.423515	0.440887	0.330412	0.178613	0.237643	-0.174117	0.225344	0.465499	0.0807133	0.545695	0.708986	1.233	1.40432	1.01576	0.363399	0.585223	1.27153	ref|Homo sapiens sorting nexin 14 (SNX14), transcript variant 1, mRNA [NM_153816]
A23P2143	SPCS2	NM_014752	1.80114	0.416511	0.00263686	0.100214	0.559835	0.316658	0.286504	0.342393	0.329024	0.40635	0.286394	0.0223641	0.216061	0.131183	-0.00117469	0.103472	0.211019	0.143559	0.954308	1.21975	1.69366	1.4929	1.39236	0.367505	0.796986	2.20584	ref|Homo sapiens signal peptidase complex subunit 2 homolog (S. cerevisiae) (SPCS2), mRNA [NM_014752]
A23P65699	SPG11	NM_025137	1.42592	0	0.000657966	0.100214	0.851327	0.462075	0.560728	0.329107	0.283588	0.338337	0.197353	0.138771	0.289313	0.489108	0.0416647	0.709857	0.577441	0.32314	0.951956	0.910023	0.90973	1.31056	1.20109	0.675223	1.3084	0.548126	ref|Homo sapiens spastic paraplegia 11 (autosomal recessive) (SPG11), mRNA [NM_025137]
A23P19543	SRPK1	NM_003137	1.38921	0.470838	0.00401812	0.100214	0.548238	0.0946388	0.192184	0.00649045	-0.120348	-0.0736738	0.135689	0.190071	0.148917	0.0749968	-0.260148	0.0140361	0.199287	0.27089	0.255777	0.504105	0.731925	0.467921	0.780879	0.307114	0.82508	1.39095	ref|Homo sapiens SFRS protein kinase 1 (SRPK1), mRNA [NM_003137]
A24P388528	ST6GAL1	NM_173216	1.63289	0	0.000966839	0.100214	0.700754	0.713194	0.598636	-0.0751875	0.084977	-0.159399	-0.125119	0.11982	0.222827	0.437099	-0.17662	0.621046	0.452821	0.276986	0.89424	0.87017	0.950147	1.03917	1.18589	0.462812	0.775771	2.07825	ref|Homo sapiens ST6 beta-galactosamide alpha-2,6-sialyltranferase 1 (ST6GAL1), transcript variant 1, mRNA [NM_173216]
A23P51996	STXBP3	NM_007269	1.43684	0	0.00177702	0.100214	0.785167	0.388157	0.259537	0.342067	0.33781	0.357202	0.47353	0.632738	0.469121	0.636511	0.0135878	0.341066	0.627706	0.50677	0.634083	0.899219	1.3087	1.62095	1.28814	0.793903	0.846272	1.18512	ref|Homo sapiens syntaxin binding protein 3 (STXBP3), mRNA [NM_007269]
A23P162787	SUGT1	NM_006704	1.41832	0.416511	0.00196122	0.100214	0.196808	0.316612	0.187444	0.121977	0.255338	0.375242	0.496668	0.435408	0.225523	0.372962	0.12647	0.26558	0.375631	0.268544	0.533705	0.823387	1.17323	1.32533	1.11016	0.363193	0.797967	1.12405	ref|Homo sapiens SGT1, suppressor of G2 allele of SKP1 (S. cerevisiae) (SUGT1), mRNA [NM_006704]
A32P144238	T68867	T68867	2.46765	0	0.00168546	0.100214	-0.967246	-0.784369	1.5112	-0.435673	0.916338	-0.77413	-0.488675	1.78937	-0.728413	-0.605373	-0.790018	1.63678	2.15641	1.63636	-0.630297	1.48382	2.37135	2.15532	-0.648987	1.31103	1.90149	0.908526	gb|T68867 yc30e06.s1 Stratagene liver (#937224) Homo sapiens cDNA clone IMAGE:82210 3' similar to gb:X69654 40S RIBOSOMAL PROTEIN S26 (HUMAN);contains PTR7 repetitive element ;, mRNA sequence [T68867]
A32P24877	T68867	T68867	2.57658	0	0.0018253	0.100214	-0.948473	-0.848305	1.54253	-0.48775	0.99257	-0.787955	-0.526643	1.72815	-0.607621	-0.576462	-0.894338	1.74247	2.32736	1.65844	-0.675219	1.45682	2.50246	2.24203	-0.646476	1.24837	1.94659	0.764659	gb|T68867 yc30e06.s1 Stratagene liver (#937224) Homo sapiens cDNA clone IMAGE:82210 3' similar to gb:X69654 40S RIBOSOMAL PROTEIN S26 (HUMAN);contains PTR7 repetitive element ;, mRNA sequence [T68867]
A23P63178	TAF12	NM_005644	1.61089	0.292683	0.00388715	0.100214	0.324225	0.238815	0.123189	0.0252516	0.09149	0.367407	0.232281	-0.0804887	0.0468496	0.116599	-0.153214	0.110209	0.196706	0.102117	0.535905	0.873552	1.42163	1.65045	1.30976	0.00689582	0.378418	1.13633	ref|Homo sapiens TAF12 RNA polymerase II, TATA box binding protein (TBP)-associated factor, 20kDa (TAF12), mRNA [NM_005644]
A23P301372	TAPT1	NM_153365	1.34134	0	0.000903358	0.100214	0.0787912	-0.248384	-0.369815	-0.0139135	-0.0315789	-0.0682408	-0.34031	-0.245368	-0.303015	0.021454	-0.372979	0.213522	0.437521	0.0867173	-0.109617	0.08977	0.358595	0.213751	0.390681	-0.18175	0.393123	0.73544	ref|Homo sapiens transmembrane anterior posterior transformation 1 (TAPT1), mRNA [NM_153365]
A32P234935	TARDBP	NM_007375	1.55912	0	2.43219e-05	0.0480933	0.243418	0.104602	0.0207126	-0.155684	-0.0189918	-0.152553	0.211414	0.304126	0.0901984	0.70702	0.289653	0.682635	0.815094	0.716325	0.575259	0.545441	0.778982	0.950115	1.13116	0.433207	0.596888	1.39378	ref|Homo sapiens TAR DNA binding protein (TARDBP), mRNA [NM_007375]
A23P70998	tcag7.903	CR590623	1.46481	0	0.000307924	0.100214	0.794731	0.478315	0.506493	0.448713	0.375575	0.24359	0.435029	0.804178	0.470825	0.595874	-0.0528067	0.485073	1.05657	0.843625	0.840174	1.03433	1.17101	1.47758	0.975097	0.82082	0.721558	1.56583	gb|full-length cDNA clone CS0DF028YG12 of Fetal brain of Homo sapiens (human). [CR590623]
A23P123672	TDRD7	NM_014290	1.51185	0	0.00199687	0.100214	0.662235	0.118993	0.081786	0.128134	0.144507	-0.0569733	0.405049	0.272252	-0.116677	0.164659	-0.244361	0.348996	0.284498	0.0201162	0.370052	0.549634	1.03035	1.46077	1.37887	0.466607	0.872604	0.793915	ref|Homo sapiens tudor domain containing 7 (TDRD7), mRNA [NM_014290]
A24P707530	THC2537219	THC2537219	1.3829	0.53877	0.00375651	0.100214	0.548439	0.443465	-0.337785	0.203081	-0.60004	-0.17831	0.311991	0.201903	-0.234973	0.37782	0.343121	0.0913663	0.25538	0.446241	0.143005	0.476274	0.95579	0.971412	0.855537	0.771326	0.726133	0.6503	thc|Q6ATL9_ORYSA (Q6ATL9) Expressed protein, partial (13%) [THC2537219]
A24P561223	THC2697551	THC2697551	1.84133	0	0.00242316	0.100214	0.856571	0.351443	-0.260846	0.573985	0.285358	0.404175	0.0377259	0.477897	-0.220304	0.931816	-0.417261	0.5281	0.448857	-0.0646762	0.839335	0.794357	1.58097	1.78028	1.73514	1.02788	0.811978	2.24231	thc|ALU1_HUMAN (P39188) Alu subfamily J sequence contamination warning entry, partial (8%) [THC2697551]
A32P41405	THOC3	NM_032361	1.39374	0.347092	0.0026469	0.100214	0.625812	0.204328	0.20254	-0.327499	-0.123536	-0.63272	-0.332731	0.0785921	0.240059	0.0808141	-0.0545578	0.225536	0.0871313	0.765183	0.422936	0.373624	0.817022	0.713165	0.574563	0.266805	0.0294925	1.00601	ref|Homo sapiens THO complex 3 (THOC3), mRNA [NM_032361]
A23P156355	TMEM161B	NM_153354	1.45376	0	0.000339522	0.100214	0.27176	0.0666549	-0.0723585	-0.183216	-0.149259	-0.336276	0.138933	0.307848	0.208702	0.453359	-0.140458	0.133091	0.585327	0.669176	0.465867	0.36353	0.808309	0.669871	1.21495	0.456572	0.813561	0.194787	ref|Homo sapiens transmembrane protein 161B (TMEM161B), mRNA [NM_153354]
A23P206369	TMEM208	NM_014187	1.30865	0.470838	0.00409634	0.100214	-0.0534452	0.0534467	-0.0855026	0.31695	0.217378	0.281736	0.16567	0.198648	-0.0263902	0.348746	0.034994	0.351835	0.493506	0.0657741	0.196382	0.341487	0.846752	0.740658	0.518763	0.253701	0.551204	1.10676	ref|Homo sapiens transmembrane protein 208 (TMEM208), mRNA [NM_014187]
A32P219520	TNFAIP8	NM_014350	1.52895	0.416511	0.00223277	0.100214	0.860894	0.536473	0.188095	0.499828	0.235979	-0.0356953	0.3577	0.622021	0.504239	0.312261	-0.347413	0.422213	0.952681	0.449727	0.621731	0.939117	1.19072	0.931169	0.944389	0.767686	0.707681	2.07885	ref|Homo sapiens tumor necrosis factor, alpha-induced protein 8 (TNFAIP8), transcript variant 1, mRNA [NM_014350]
A23P404134	TOX4	NM_014828	1.30531	0.53877	0.00365341	0.100214	0.196697	-0.0181533	0.0823453	-0.0275167	-0.272552	-0.219796	-0.271541	-0.244343	-0.213599	0.13664	-0.0522379	-0.175091	0.169658	0.211251	0.272968	0.372139	0.466037	0.594044	0.568532	-0.00461194	-0.0673503	0.72784	ref|Homo sapiens TOX high mobility group box family member 4 (TOX4), mRNA [NM_014828]
A23P201731	TRAF5	NM_004619	1.41822	0.416511	0.00217523	0.100214	0.675661	0.430976	0.570865	0.0220443	-0.327934	-0.143079	0.287814	0.303293	0.525651	0.372547	0.0364212	0.641018	0.824298	0.708018	0.290157	0.641554	0.94843	0.966751	1.25123	0.421826	0.247752	1.27125	ref|Homo sapiens TNF receptor-associated factor 5 (TRAF5), transcript variant 1, mRNA [NM_004619]
A24P172481	TRIM22	NM_006074	1.54611	0	0.000318721	0.100214	0.515132	0.0253463	0.254077	0.498346	0.0365929	0.237658	0.69141	0.310747	0.340149	0.652883	0.0195022	0.401748	0.699464	0.41745	0.802707	0.72972	1.08879	1.06184	1.17726	0.849959	1.78355	1.12767	ref|Homo sapiens tripartite motif-containing 22 (TRIM22), mRNA [NM_006074]
A23P203498	TRIM22	NM_006074	1.50951	0	0.00051336	0.100214	1.07249	0.258025	0.333766	0.671594	0.37119	0.481079	0.853129	0.432361	0.52736	0.735451	0.161707	0.557531	0.94136	0.641041	1.12906	0.845156	1.17664	1.2219	1.21455	1.14682	1.92244	1.39691	ref|Homo sapiens tripartite motif-containing 22 (TRIM22), mRNA [NM_006074]
A23P106241	TRIP11	NM_004239	1.56509	0	0.00110031	0.100214	0.764266	0.523809	0.308468	-0.138923	-0.016998	-0.478034	-0.17727	0.252774	-0.0021147	0.225075	-0.16633	0.36273	0.585271	0.448521	0.439108	0.637627	1.01329	1.44076	1.50619	0.486061	0.152897	0.868451	ref|Homo sapiens thyroid hormone receptor interactor 11 (TRIP11), mRNA [NM_004239]
A23P152028	TRIP4	NM_016213	1.68855	0	0.00121877	0.100214	-0.0960218	-0.0512454	-0.12776	-0.203664	-0.0886118	-0.0284215	0.123075	-0.178796	0.0141938	0.206494	-0.250615	-0.090001	0.148232	0.066254	0.525356	0.683019	1.26384	1.54309	1.41495	-0.0521145	0.471736	0.480677	ref|Homo sapiens thyroid hormone receptor interactor 4 (TRIP4), mRNA [NM_016213]
A23P8311	TTRAP	NM_016614	1.41156	0.53877	0.00371711	0.100214	0.606005	0.158607	0.11254	0.373404	0.412278	-0.109689	0.138696	0.238837	0.363963	0.493418	0.0706924	-0.12757	0.579186	0.561465	0.433698	0.921043	1.29722	0.944225	1.05896	0.417407	0.633511	1.19529	ref|Homo sapiens TRAF and TNF receptor associated protein (TTRAP), mRNA [NM_016614]
A23P254271	TUBB6	NM_032525	0.423718	0.859467	0.000699689	0.100214	-1.50815	-0.202161	-1.35915	0.865843	0.246896	0.957854	1.09944	-0.314569	0.317605	0.0852778	0.065793	-0.812688	-0.743652	-1.91786	-0.388878	-0.327119	-2.30161	-1.22131	-1.61427	-1.09342	-0.743313	-1.20509	ref|Homo sapiens tubulin, beta 6 (TUBB6), mRNA [NM_032525]
A23P203137	UBE4A	NM_004788	1.3423	0.309408	0.00298117	0.100214	0.560624	0.00108601	0.0760035	0.0829319	-0.260218	-0.00989578	0.134647	0.0776548	0.444932	0.282199	-0.18098	0.140095	0.219496	0.259223	0.434373	0.623435	0.894197	1.03229	0.890658	0.324177	0.392499	0.555621	ref|Homo sapiens ubiquitination factor E4A (UFD2 homolog, yeast) (UBE4A), mRNA [NM_004788]
A23P152066	UBR1	NM_174916	1.32791	0.336313	0.00265579	0.100214	1.0353	0.453497	0.316747	0.333062	0.118371	0.151241	0.445172	0.530996	0.468201	0.536467	-0.0749067	0.734795	0.91217	0.430863	0.404464	0.738129	1.27615	0.78393	0.872529	0.772725	0.855967	1.10734	ref|Homo sapiens ubiquitin protein ligase E3 component n-recognin 1 (UBR1), mRNA [NM_174916]
A23P362637	UBR2	NM_015255	1.25323	0.370866	0.00254212	0.100214	-0.0360772	-0.0598291	0.134996	-0.302252	-0.211989	-0.352738	0.0109499	0.0343433	-0.00429383	0.461044	0.0748474	0.478774	0.3719	0.285048	0.116475	0.359243	0.482748	0.378347	0.0381653	0.236303	0.480546	0.202989	ref|Homo sapiens ubiquitin protein ligase E3 component n-recognin 2 (UBR2), mRNA [NM_015255]
A23P68866	UCRC	NM_001003684	1.54062	0.470838	0.00434879	0.100214	0.420598	0.312544	0.346173	0.62106	0.298093	0.492345	0.548716	0.548138	0.273933	0.384093	0.117663	0.165376	0.638036	0.144262	0.928301	1.0528	1.32816	1.56347	1.18224	0.376937	1.03295	1.83793	ref|Homo sapiens ubiquinol-cytochrome c reductase complex (7.2 kD) (UCRC), transcript variant 2, mRNA [NM_001003684]
A23P31671	UQCRB	NM_006294	1.48281	0.470838	0.00459666	0.100992	0.436346	0.325517	0.183858	0.123381	0.447623	0.166467	0.437362	0.80844	0.435776	0.328322	0.15102	0.072502	0.561491	0.359974	0.857389	1.05006	1.34784	1.33374	1.06451	0.440263	0.573981	1.7108	ref|Homo sapiens ubiquinol-cytochrome c reductase binding protein (UQCRB), nuclear gene encoding mitochondrial protein, mRNA [NM_006294]
A23P217098	VPS13A	NM_033305	1.34331	0	0.00128879	0.100214	0.808065	0.420348	0.69264	0.274184	-0.030979	0.179419	0.40014	0.452292	0.383279	0.495963	0.240031	0.521758	0.763605	0.945008	0.487328	0.784604	0.897621	0.615805	0.788986	0.749597	0.973878	1.41842	ref|Homo sapiens vacuolar protein sorting 13 homolog A (S. cerevisiae) (VPS13A), transcript variant A, mRNA [NM_033305]
A24P270769	VPS35	NM_018206	1.91566	0	0.00205885	0.100214	0.485725	0.24247	-0.014348	0.409568	0.330175	0.280893	0.320942	-0.123615	0.0980014	-0.0030804	0.0883216	0.367973	0.491666	0.225527	0.647375	0.76974	1.31062	1.77143	1.52952	0.338184	0.440985	2.51991	ref|Homo sapiens vacuolar protein sorting 35 homolog (S. cerevisiae) (VPS35), mRNA [NM_018206]
A23P23318	WDR3	NM_006784	1.46855	0	0.00162334	0.100214	0.636198	0.267265	-0.0873786	0.117458	-0.17399	0.0159185	-0.0910509	0.270041	0.508356	0.439872	-0.364706	0.155261	0.72659	0.496032	0.343863	0.819007	1.32771	1.22047	1.03994	0.52167	0.503319	0.288488	ref|Homo sapiens WD repeat domain 3 (WDR3), mRNA [NM_006784]
A24P247014	XR_019337	XR_019337	1.35041	0	0.0016081	0.100214	0.0341852	0.105646	0.201198	0.0691582	0.0333227	0.0843069	0.313733	-0.0956643	0.133602	0.163906	0.302893	0.320269	0.292736	0.314477	0.517859	0.923279	0.83009	0.954489	0.907083	0.201539	0.439166	0.109727	gb|PREDICTED: Homo sapiens similar to peptidylprolyl isomerase A isoform 1 (LOC442019), mRNA [XR_019337]
A23P200239	YIPF1	NM_018982	1.44346	0.347092	0.00267622	0.100214	0.242404	-0.0403604	-0.0469762	0.280857	0.288182	0.172011	0.163996	-0.298295	0.1436	-0.186481	-0.228463	0.315056	0.140703	-0.103084	0.660037	0.505068	1.1084	1.11221	0.957772	0.0690772	0.311527	0.773998	ref|Homo sapiens Yip1 domain family, member 1 (YIPF1), mRNA [NM_018982]
A32P178945	YOD1	NM_018566	1.51943	0	0.00113833	0.100214	0.849881	0.252411	0.222952	0.274501	0.171013	0.2009	0.50505	0.805993	0.361376	0.3539	-0.487808	0.401662	0.976898	0.362215	0.653714	0.893092	0.985997	1.43525	1.26168	0.510477	1.0008	1.53287	ref|Homo sapiens YOD1 OTU deubiquinating enzyme 1 homolog (S. cerevisiae) (YOD1), mRNA [NM_018566]
A24P289447	ZC3H11A	NM_014827	1.42345	0.53877	0.00364623	0.100214	-0.00334447	0.137144	-0.0109295	-0.0297533	-0.266487	-0.192684	0.088949	-0.20481	-0.198692	-0.0826909	-0.04305	0.603192	-0.0412184	0.112011	0.0531414	0.355334	0.467035	0.387322	0.488676	0.080101	0.115128	1.49294	ref|Homo sapiens zinc finger CCCH-type containing 11A (ZC3H11A), mRNA [NM_014827]
A23P346302	ZMAT2	NM_144723	1.37925	0.53877	0.00355972	0.100214	0.0496257	0.34316	0.22455	0.249251	0.0673392	0.182203	0.281418	0.245885	0.134001	0.275158	0.225624	0.518306	0.244528	0.323505	0.213262	0.857615	0.949603	1.2128	0.789591	0.0647592	0.533326	1.16003	ref|Homo sapiens zinc finger, matrin type 2 (ZMAT2), mRNA [NM_144723]
A23P208041	ZNF24	NM_006965	1.37931	0.347092	0.00254613	0.100214	0.155633	-0.049287	0.0221011	-0.202168	0.336432	-0.521814	0.0299056	0.0456315	0.00504608	-0.037027	0.0699886	0.238994	0.377026	0.526562	-0.00145941	0.392721	0.797257	0.762649	0.833614	-0.164643	0.125401	0.806322	ref|Homo sapiens zinc finger protein 24 (ZNF24), mRNA [NM_006965]
A24P212129	ZNF33A	NM_006974	1.3852	0.443823	0.00452416	0.100214	0.191348	0.0619776	0.145898	0.023706	0.2077	0.455343	-0.118259	0.489741	0.0350293	0.102626	-0.0820761	-0.0587681	0.347614	0.268337	0.585733	0.626381	1.07705	1.03981	0.560166	0.40922	0.204408	1.20294	ref|Homo sapiens zinc finger protein 33A (ZNF33A), transcript variant 2, mRNA [NM_006974]
A24P403734	ZNF385A	NM_015481	0.600609	0.859467	0.000503458	0.100214	-0.782245	-0.0426393	-0.328882	0.427709	0.427334	0.604074	0.445584	-0.37505	-0.252097	-0.0824173	0.600359	-0.296119	-0.4103	-0.604706	-0.506726	-0.747903	-1.58411	-1.06232	-0.61292	-0.400943	-0.496159	-0.42315	ref|Homo sapiens zinc finger protein 385A (ZNF385A), mRNA [NM_015481]
A32P98348	ZNF525	NR_003699	1.38573	0.470838	0.00410923	0.100214	1.06277	0.535055	0.561883	0.791691	0.197037	0.383618	0.463507	0.633848	0.652702	0.233509	0.100811	0.61198	0.919649	0.506393	1.31633	1.36054	1.29505	1.09802	1.10469	0.627944	0.394886	1.37539	ref|Homo sapiens zinc finger protein 525 (ZNF525) on chromosome 19 [NR_003699]
A24P242299	ZRANB2	NM_005455	1.46859	0.347092	0.00289234	0.100214	0.913035	0.74767	0.364616	0.0704977	-0.229742	-0.38251	-0.0769187	0.262134	0.2193	0.073251	-0.589171	0.447954	1.01299	0.328581	0.546922	0.577978	0.830287	0.915069	1.39195	0.29761	0.248257	1.09157	ref|Homo sapiens zinc finger, RAN-binding domain containing 2 (ZRANB2), transcript variant 2, mRNA [NM_005455]
