# Supplementary material for: Microarray analysis of peripheral blood lymphocytes from ALS patients and the SAFE detection of the KEGG ALS pathway
Source: BMC Med Genomics. 2011 Oct 25;4:74. doi: 10.1186/1755-8794-4-74 (PMC3219589; doi:10.1186/1755-8794-4-74)
Supplement: Additional file 2 — SAFE results of the KEGG disease pathways. Raw SAFE data are presented for the 25 disease pathways (gene set size 5-100) and 34 disease pathways (including gene sets with >100 genes) analyzed using the DS7000 microarray dataset. These pathways represent cancer, circulatory, genetic, immune, neurological and urological diseases. [file 1755-8794-4-74-S2.XLSX]

## Sheet: OtherdiseaseCatOnly
Criteria: Gene Set Sizes 5-100 Genes
KEGG	Size	Global Statistics	Empirical p-value	q Value	Description
KEGG:05014	81	335684	0.031	0.1681	Amyotrophic lateral sclerosis (ALS)
KEGG:05310	26	100404	0.3888	1	Asthma
KEGG:05212	71	265694	0.4664	1	Pancreatic cancer
KEGG:05020	56	203031	0.5333	1	Prion diseases
KEGG:05130	99	359952	0.5388	1	Pathogenic Escherichia coli infection
KEGG:05340	44	149178	0.5768	1	Primary immunodeficiency
KEGG:05222	79	275449	0.593	1	Small cell lung cancer
KEGG:05216	44	154023	0.6091	1	Thyroid cancer
KEGG:05410	38	130470	0.633	1	Hypertrophic cardiomyopathy (HCM)
KEGG:05217	23	78046	0.655	1	Basal cell carcinoma
KEGG:05412	44	145893	0.7127	1	Arrhythmogenic right ventricular cardiomyopathy (ARVC)
KEGG:05322	86	286320	0.7306	1	Systemic lupus erythematosus
KEGG:04940	79	230468	0.76	1	Type I diabetes mellitus
KEGG:05332	79	228350	0.7716	1	Graft-versus-host disease
KEGG:05330	69	182132	0.8244	1	Allograft rejection
KEGG:05320	68	178178	0.8276	1	Autoimmune thyroid disease
KEGG:05223	36	114872	0.8357	1	Non-small cell lung cancer
KEGG:05110	40	118936	0.8699	1	Vibrio cholerae infection
KEGG:05218	38	111834	0.8935	1	Melanoma
KEGG:05211	86	244157	0.9097	1	Renal cell carcinoma
KEGG:05219	37	106831	0.9522	1	Bladder cancer
KEGG:05213	55	152432	0.9671	1	Endometrial cancer
KEGG:05214	62	169623	0.9703	1	Glioma
KEGG:04930	15	40838	0.9707	1	Type II diabetes mellitus
KEGG:05221	52	96569	0.9996	1	Acute myeloid leukemia
Criteria: Gene Set Sizes 5 to >100 Genes
KEGG	Size	Global Statistics	Empirical p-value	q Value	Description
KEGG:05016	173	766946	0.0003	0.0065	Huntington's disease
KEGG:05012	107	507544	0.0018	0.0204	Parkinson's disease
KEGG:05010	145	629442	0.0139	0.0866	Alzheimer's disease
KEGG:05014	81	335684	0.031	0.1681	Amyotrophic lateral sclerosis (ALS)
KEGG:05310	26	100404	0.3888	1	Asthma
KEGG:05212	71	265694	0.4664	1	Pancreatic cancer
KEGG:05020	56	203031	0.5333	1	Prion diseases
KEGG:05130	99	359952	0.5388	1	Pathogenic Escherichia coli infection
KEGG:05340	44	149178	0.5768	1	Primary immunodeficiency
KEGG:05222	79	275449	0.593	1	Small cell lung cancer
KEGG:05216	44	154023	0.6091	1	Thyroid cancer
KEGG:05410	38	130470	0.633	1	Hypertrophic cardiomyopathy (HCM)
KEGG:05217	23	78046	0.655	1	Basal cell carcinoma
KEGG:05120	103	355885	0.7022	1	Epithelial cell signaling in Helicobacter pylori infection
KEGG:05412	44	145893	0.7127	1	Arrhythmogenic right ventricular cardiomyopathy (ARVC)
KEGG:05322	86	286320	0.7306	1	Systemic lupus erythematosus
KEGG:04940	79	230468	0.76	1	Type I diabetes mellitus
KEGG:05332	79	228350	0.7716	1	Graft-versus-host disease
KEGG:05330	69	182132	0.8244	1	Allograft rejection
KEGG:05320	68	178178	0.8276	1	Autoimmune thyroid disease
KEGG:05223	36	114872	0.8357	1	Non-small cell lung cancer
KEGG:05110	40	118936	0.8699	1	Vibrio cholerae infection
KEGG:05200	318	1052079	0.8827	1	Pathways in cancer
KEGG:05218	38	111834	0.8935	1	Melanoma
KEGG:05220	108	343524	0.894	1	Chronic myeloid leukemia
KEGG:05211	86	244157	0.9097	1	Renal cell carcinoma
KEGG:05219	37	106831	0.9522	1	Bladder cancer
KEGG:05213	55	152432	0.9671	1	Endometrial cancer
KEGG:05214	62	169623	0.9703	1	Glioma
KEGG:04930	15	40838	0.9707	1	Type II diabetes mellitus
KEGG:05210	120	364228	0.9736	1	Colorectal cancer
KEGG:05215	129	371207	0.9829	1	Prostate cancer
KEGG:05221	52	96569	0.9996	1	Acute myeloid leukemia
KEGG:04950	3	2484	0.9997	1	Maturity onset diabetes of the young
